# Supplementary material for: The Impact of Particulate Matter (PM2.5) on Human Retinal Development in hESC-Derived Retinal Organoids
Source: Front Cell Dev Biol. 2021 Feb 12;9:607341. doi: 10.3389/fcell.2021.607341 (PMC7907455; doi:10.3389/fcell.2021.607341)
Supplement: Supplementary file 1 [file Table_1.XLSX]

## Sheet: Sheet1
Table S1. Primers used in the current study.
Name	Forward primer	Reverse primer
FGF8	AGAATGCCAAGTACGAGGGC	TGAAGGGCGGGTAGTTGAG
FGF10	TTGGTGTCTTCCGTCCCT	CTCCGATTTCTACTGATGTTAT
TLR4	GACCTGTCCCTGAACCCTAT	CTAAACCAGCCAGACCTTGA
IL-7R	ATGCACGATGTAGCTTACCG	ATGACCAACAGAGCGACAGA
IL-1A	CCAGTGCTGCTGAAGGAGAT	TTGGATGGGCAACTGATGTG
CCL2	CATAGCAGCCACCTTCATTC	TCACAGCTTCTTTGGGACAC
