# Supplementary material for: The Impact of Particulate Matter (PM2.5) on Human Retinal Development in hESC-Derived Retinal Organoids
Source: Front Cell Dev Biol. 2021 Feb 12;9:607341. doi: 10.3389/fcell.2021.607341 (PMC7907455; doi:10.3389/fcell.2021.607341)
Supplement: Supplementary file 2 [file Table_2.XLSX]

## Sheet: 156255058391294945
Table S2. Up-regulated genes in RNA sequencing results
Gene ID	Gene Symbol	Type	log2 (sample/control)	Qvalue (control-vs-sample)
BGIG9606_68577	BGIG9606_68577	mRNA	9.22242	0
hsa_circ_0093444	hsa_circ_0093444	circRNA	8.45083	0.00052
BGIG9606_49202	BGIG9606_49202	mRNA	8.30324	6e-05
hsa_circ_0031169	hsa_circ_0031169	circRNA	7.67278	0
hsa_circ_0074140	hsa_circ_0074140	circRNA	6.61528	0.00015
hsa_circ_0114303	hsa_circ_0114303	circRNA	6.4622	0.00033
105376494	LOC105376494	lncRNA	6.41193	0
hsa_circ_0001330	hsa_circ_0001330	circRNA	6.29169	0
hsa_circ_0097180	hsa_circ_0097180	circRNA	5.95066	1e-05
hsa_circ_0080421	hsa_circ_0080421	circRNA	5.85112	0
hsa_circ_0036671	hsa_circ_0036671	circRNA	5.75986	2e-05
107985872	LOC107985872	mRNA	5.74421	2e-05
hsa_circ_0044541	hsa_circ_0044541	circRNA	5.74171	4e-05
100130418	CECR7	mRNA	5.71219	0
hsa_circ_0137157	hsa_circ_0137157	circRNA	5.65294	0.00071
hsa_circ_0055065	hsa_circ_0055065	circRNA	5.62873	0.0001
BGIG9606_67790	BGIG9606_67790	mRNA	5.62873	0
BGIG9606_46851	BGIG9606_46851	lncRNA	5.62873	0
hsa_circ_0013787	hsa_circ_0013787	circRNA	5.62873	0.00095
hsa_circ_0018789	hsa_circ_0018789	circRNA	5.62873	0.00071
hsa_circ_0039463	hsa_circ_0039463	circRNA	5.62654	0
hsa_circ_0105466	hsa_circ_0105466	circRNA	5.55539	0.0005
BGIG9606_37403	BGIG9606_37403	mRNA	5.5032	5e-05
8809	IL18R1	mRNA	5.5032	1e-05
hsa_circ_0030606	hsa_circ_0030606	circRNA	5.5032	4e-05
79369	B3GNT4	mRNA	5.5032	0
55210	ATAD3A	mRNA	5.5032	0
115701	ALPK2	mRNA	5.5032	0
hsa_circ_0013756	hsa_circ_0013756	circRNA	5.42953	6e-05
hsa_circ_0039955	hsa_circ_0039955	circRNA	5.41193	0
144347	RFLNA	mRNA	5.36569	0
132112	RTP1	mRNA	5.36569	0.00013
hsa_circ_0039957	hsa_circ_0039957	circRNA	5.36569	0
BGIG9606_67928	BGIG9606_67928	mRNA	5.36569	0.00015
hsa_circ_0120774	hsa_circ_0120774	circRNA	5.36569	0
84304	NUDT22	mRNA	5.36569	0
hsa_circ_0053143	hsa_circ_0053143	circRNA	5.36569	0
BGIG9606_38400	BGIG9606_38400	lncRNA	5.36569	0.00022
3229	HOXC13	mRNA	5.36569	0
hsa_circ_0084510	hsa_circ_0084510	circRNA	5.36569	8e-05
8353	HIST1H3E	mRNA	5.36569	0
hsa_circ_0083614	hsa_circ_0083614	circRNA	5.36569	0.00025
hsa_circ_0009752	hsa_circ_0009752	circRNA	5.36569	0.00083
BGIG9606_46980	BGIG9606_46980	lncRNA	5.35236	3e-05
hsa_circ_0102938	hsa_circ_0102938	circRNA	5.34344	0
100289097	FRG1CP	mRNA	5.31005	0
BGIG9606_52214	BGIG9606_52214	lncRNA	5.28163	1e-05
105370792	LOC105370792	lncRNA	5.22004	0
hsa_circ_0097044	hsa_circ_0097044	circRNA	5.21369	3e-05
hsa_circ_0039058	hsa_circ_0039058	circRNA	5.21369	0.00021
102724780	LOC102724780	mRNA	5.21369	1e-05
9235	IL32	mRNA	5.21369	0
100329109	GCSHP3	lncRNA	5.21369	4e-05
440435	GPR179	mRNA	5.21369	0.00013
hsa_circ_0027011	hsa_circ_0027011	circRNA	5.21369	0.00061
hsa_circ_0049330	hsa_circ_0049330	circRNA	5.21369	0.00043
hsa_circ_0004580	hsa_circ_0004580	circRNA	5.21369	0.0007
hsa_circ_0007390	hsa_circ_0007390	circRNA	5.21369	0
hsa_circ_0031532	hsa_circ_0031532	circRNA	5.21369	0
hsa_circ_0037633	hsa_circ_0037633	circRNA	5.21369	0
hsa_circ_0140096	hsa_circ_0140096	circRNA	5.21369	0.00087
hsa_circ_0016379	hsa_circ_0016379	circRNA	5.21369	0.00085
100505996	SOX1-OT	mRNA	5.21369	0
8140	SLC7A5	mRNA	5.12243	0
2162	F13A1	mRNA	5.08672	0
hsa_circ_0080476	hsa_circ_0080476	circRNA	5.06687	0.00049
hsa_circ_0055424	hsa_circ_0055424	circRNA	5.05516	0.00093
hsa_circ_0037635	hsa_circ_0037635	circRNA	5.04377	0
100131234	MIR181A1HG	mRNA	5.04377	0
105373230	LOC105373230	lncRNA	5.04377	5e-05
hsa_circ_0087164	hsa_circ_0087164	circRNA	5.04377	0.00019
hsa_circ_0014022	hsa_circ_0014022	circRNA	5.04377	2e-05
hsa_circ_0022580	hsa_circ_0022580	circRNA	5.04377	0.00032
10866	HCP5	mRNA	5.04377	0
BGIG9606_48672	BGIG9606_48672	lncRNA	5.04377	6e-05
BGIG9606_45658	BGIG9606_45658	lncRNA	5.04377	0
hsa_circ_0134058	hsa_circ_0134058	circRNA	5.04377	0
hsa_circ_0139862	hsa_circ_0139862	circRNA	5.04377	1e-05
hsa_circ_0098937	hsa_circ_0098937	circRNA	5.04377	0
hsa_circ_0044857	hsa_circ_0044857	circRNA	5.04377	8e-05
387707	CC2D2B	mRNA	5.04377	0
hsa_circ_0078269	hsa_circ_0078269	circRNA	5.04377	0
hsa_circ_0002686	hsa_circ_0002686	circRNA	5.04377	0.00087
hsa_circ_0071351	hsa_circ_0071351	circRNA	5.04377	0.00013
100507395	LOC100507395	mRNA	5.04377	0
hsa_circ_0036776	hsa_circ_0036776	circRNA	5.04377	8e-05
hsa_circ_0089463	hsa_circ_0089463	circRNA	5.04377	0.0006
26873	OPLAH	mRNA	5.04377	0
11182	SLC2A6	mRNA	5.04377	0
2290	FOXG1	mRNA	5.04377	0
BGIG9606_39413	BGIG9606_39413	lncRNA	5.04377	0
hsa_circ_0051630	hsa_circ_0051630	circRNA	5.04377	0.00042
hsa_circ_0031374	hsa_circ_0031374	circRNA	5.04377	1e-05
hsa_circ_0111121	hsa_circ_0111121	circRNA	5.04377	0
107986260	LOC107986260	mRNA	5.04377	0
BGIG9606_44434	BGIG9606_44434	lncRNA	5.04236	0
hsa_circ_0111553	hsa_circ_0111553	circRNA	5.03572	0
84536	LINC01547	mRNA	4.98107	0
hsa_circ_0034937	hsa_circ_0034937	circRNA	4.97842	0.00071
BGIG9606_66319	BGIG9606_66319	lncRNA	4.9525	0.00054
hsa_circ_0099708	hsa_circ_0099708	circRNA	4.92151	0
105377778	LOC105377778	mRNA	4.9132	0
hsa_circ_0073044	hsa_circ_0073044	circRNA	4.87375	0.00021
hsa_circ_0105473	hsa_circ_0105473	circRNA	4.871	0.00043
hsa_circ_0017309	hsa_circ_0017309	circRNA	4.85939	0.00083
hsa_circ_0027961	hsa_circ_0027961	circRNA	4.84974	1e-05
hsa_circ_0119159	hsa_circ_0119159	circRNA	4.84003	0.00017
hsa_circ_0052208	hsa_circ_0052208	circRNA	4.79548	4e-05
hsa_circ_0023947	hsa_circ_0023947	circRNA	4.76603	0.00019
hsa_circ_0125357	hsa_circ_0125357	circRNA	4.75986	3e-05
107986126	LOC107986126	lncRNA	4.73281	0.00094
hsa_circ_0034495	hsa_circ_0034495	circRNA	4.73071	0
hsa_circ_0120791	hsa_circ_0120791	circRNA	4.7191	0.00048
105373945	LOC105373945	mRNA	4.70632	0
hsa_circ_0109597	hsa_circ_0109597	circRNA	4.68911	0
hsa_circ_0051683	hsa_circ_0051683	circRNA	4.6629	6e-05
hsa_circ_0020579	hsa_circ_0020579	circRNA	4.33173	0.00021
hsa_circ_0074471	hsa_circ_0074471	circRNA	4.29169	0.00085
160298	C11orf42	mRNA	4.23716	0
hsa_circ_0050812	hsa_circ_0050812	circRNA	4.17361	0.00083
hsa_circ_0128541	hsa_circ_0128541	circRNA	4.13991	0
hsa_circ_0027257	hsa_circ_0027257	circRNA	4.13123	0
101928069	LOC101928069	mRNA	4.13123	0
hsa_circ_0107315	hsa_circ_0107315	circRNA	4.12243	2e-05
hsa_circ_0079089	hsa_circ_0079089	circRNA	4.12243	0.00057
hsa_circ_0068271	hsa_circ_0068271	circRNA	4.04377	0.00035
BGIG9606_49035	BGIG9606_49035	mRNA	4.03189	0.00052
hsa_circ_0106813	hsa_circ_0106813	circRNA	3.9969	0.00037
hsa_circ_0122345	hsa_circ_0122345	circRNA	3.9525	1e-05
hsa_circ_0028967	hsa_circ_0028967	circRNA	3.9525	0
hsa_circ_0083656	hsa_circ_0083656	circRNA	3.9525	0
107984862	LOC107984862	mRNA	3.9525	0
2691	GHRH	mRNA	3.95066	2e-05
728739	LOC728739	mRNA	3.95066	0
hsa_circ_0050412	hsa_circ_0050412	circRNA	3.95066	0.00011
BGIG9606_55170	BGIG9606_55170	mRNA	3.95066	0
BGIG9606_51775	BGIG9606_51775	lncRNA	3.95066	0.00079
25855	BRMS1	mRNA	3.95066	0
hsa_circ_0007117	hsa_circ_0007117	circRNA	3.91967	1e-05
hsa_circ_0090831	hsa_circ_0090831	circRNA	3.91889	0.0005
BGIG9606_38235	BGIG9606_38235	lncRNA	3.9067	0
hsa_circ_0107254	hsa_circ_0107254	circRNA	3.85939	5e-05
hsa_circ_0074134	hsa_circ_0074134	circRNA	3.85939	0.00019
hsa_circ_0098623	hsa_circ_0098623	circRNA	3.85562	0.00025
hsa_circ_0076351	hsa_circ_0076351	circRNA	3.85361	0.00031
hsa_circ_0135237	hsa_circ_0135237	circRNA	3.85112	1e-05
2637	GBX2	mRNA	3.85112	9e-05
hsa_circ_0021959	hsa_circ_0021959	circRNA	3.85112	1e-05
105375429	LOC105375429	lncRNA	3.85112	0.00095
102724917	LINC02327	lncRNA	3.78761	0.00057
100507065	LOC100507065	mRNA	3.77739	0.00028
341359	SYT10	mRNA	3.74421	0
hsa_circ_0024183	hsa_circ_0024183	circRNA	3.74421	7e-05
BGIG9606_44432	BGIG9606_44432	lncRNA	3.74421	0
hsa_circ_0123836	hsa_circ_0123836	circRNA	3.74421	0.00085
51764	GNG13	mRNA	3.74421	0
hsa_circ_0067276	hsa_circ_0067276	circRNA	3.74421	0
929	CD14	mRNA	3.74421	0.00016
hsa_circ_0039114	hsa_circ_0039114	circRNA	3.74421	0
hsa_circ_0097231	hsa_circ_0097231	circRNA	3.74421	0.00095
126520	PLK5	mRNA	3.74421	0.00015
hsa_circ_0134585	hsa_circ_0134585	circRNA	3.69505	0
9720	CCDC144A	mRNA	3.67482	0
6424	SFRP4	mRNA	3.65294	0
163933	FAM43B	mRNA	3.65294	0
hsa_circ_0098766	hsa_circ_0098766	circRNA	3.64847	0
105372791	LOC105372791	mRNA	3.62873	0
hsa_circ_0128659	hsa_circ_0128659	circRNA	3.62873	5e-05
hsa_circ_0135607	hsa_circ_0135607	circRNA	3.62873	0.00052
112267923	112267923	mRNA	3.62873	0
56140	PCDHA8	mRNA	3.62873	0
8347	HIST1H2BC	mRNA	3.62873	1e-05
hsa_circ_0002065	hsa_circ_0002065	circRNA	3.62873	0.00035
hsa_circ_0002167	hsa_circ_0002167	circRNA	3.62873	0
hsa_circ_0071928	hsa_circ_0071928	circRNA	3.62873	0.00044
hsa_circ_0022222	hsa_circ_0022222	circRNA	3.62873	0.0005
6975	TECTB	mRNA	3.62873	0.00018
hsa_circ_0029396	hsa_circ_0029396	circRNA	3.62873	0.00065
2859	GPR35	mRNA	3.62873	0
hsa_circ_0129181	hsa_circ_0129181	circRNA	3.61547	0.00034
102724068	LOC102724068	lncRNA	3.59636	0
hsa_circ_0134057	hsa_circ_0134057	circRNA	3.5814	4e-05
hsa_circ_0089362	hsa_circ_0089362	circRNA	3.51544	0
hsa_circ_0022521	hsa_circ_0022521	circRNA	3.5032	0.00085
hsa_circ_0116212	hsa_circ_0116212	circRNA	3.5032	0.00011
hsa_circ_0059567	hsa_circ_0059567	circRNA	3.5032	0.00083
hsa_circ_0040804	hsa_circ_0040804	circRNA	3.5032	0
BGIG9606_51585	BGIG9606_51585	mRNA	3.5032	0
56920	SEMA3G	mRNA	3.5032	0
105374536	LOC105374536	lncRNA	3.5032	0
284467	FAM19A3	mRNA	3.5032	1e-05
BGIG9606_68538	BGIG9606_68538	lncRNA	3.5032	7e-05
hsa_circ_0049265	hsa_circ_0049265	circRNA	3.5032	0.00031
hsa_circ_0020186	hsa_circ_0020186	circRNA	3.5032	0
hsa_circ_0068850	hsa_circ_0068850	circRNA	3.5032	0
hsa_circ_0048331	hsa_circ_0048331	circRNA	3.5032	0.00024
9464	HAND2	mRNA	3.5032	1e-05
hsa_circ_0044855	hsa_circ_0044855	circRNA	3.5032	0
hsa_circ_0028918	hsa_circ_0028918	circRNA	3.47941	4e-05
hsa_circ_0014930	hsa_circ_0014930	circRNA	3.47606	0
hsa_circ_0000397	hsa_circ_0000397	circRNA	3.46641	0.00052
hsa_circ_0007438	hsa_circ_0007438	circRNA	3.41727	0
5168	ENPP2	mRNA	3.36569	0
105376654	LOC105376654	mRNA	3.36569	0
hsa_circ_0035019	hsa_circ_0035019	circRNA	3.36569	4e-05
105375161	LOC105375161	mRNA	3.36569	0
hsa_circ_0095392	hsa_circ_0095392	circRNA	3.36569	0.00026
hsa_circ_0027903	hsa_circ_0027903	circRNA	3.36569	0.00021
hsa_circ_0010387	hsa_circ_0010387	circRNA	3.36569	0.00061
hsa_circ_0064010	hsa_circ_0064010	circRNA	3.36569	0
BGIG9606_42553	BGIG9606_42553	lncRNA	3.36569	0.00012
hsa_circ_0025821	hsa_circ_0025821	circRNA	3.36569	4e-05
hsa_circ_0096196	hsa_circ_0096196	circRNA	3.36569	1e-05
hsa_circ_0022196	hsa_circ_0022196	circRNA	3.36569	0
hsa_circ_0029562	hsa_circ_0029562	circRNA	3.36569	0
hsa_circ_0060604	hsa_circ_0060604	circRNA	3.36569	0.00023
hsa_circ_0008949	hsa_circ_0008949	circRNA	3.36569	0
203447	NRK	mRNA	3.36569	0
56342	PPAN	mRNA	3.36569	0
100170841	EPOP	mRNA	3.36569	0
6791	AURKAP1	lncRNA	3.36569	0.00065
hsa_circ_0097926	hsa_circ_0097926	circRNA	3.36569	0
hsa_circ_0097189	hsa_circ_0097189	circRNA	3.36569	0.00083
107986596	LOC107986596	mRNA	3.36569	0.00018
hsa_circ_0040318	hsa_circ_0040318	circRNA	3.36569	1e-05
347746	PWARSN	lncRNA	3.36569	0
105371606	LOC105371606	mRNA	3.36569	6e-05
hsa_circ_0034496	hsa_circ_0034496	circRNA	3.36569	0.00083
55806	HR	mRNA	3.36569	0
107984457	LOC107984457	lncRNA	3.36569	0.00034
hsa_circ_0006940	hsa_circ_0006940	circRNA	3.36569	0
hsa_circ_0050727	hsa_circ_0050727	circRNA	3.36569	0.0006
3109	HLA-DMB	mRNA	3.36569	0
hsa_circ_0097192	hsa_circ_0097192	circRNA	3.36569	0
hsa_circ_0080691	hsa_circ_0080691	circRNA	3.36569	0.00033
BGIG9606_46480	BGIG9606_46480	mRNA	3.36569	0.00013
hsa_circ_0015939	hsa_circ_0015939	circRNA	3.36569	0.00025
hsa_circ_0056909	hsa_circ_0056909	circRNA	3.36569	0.00049
hsa_circ_0073678	hsa_circ_0073678	circRNA	3.36569	0
hsa_circ_0092015	hsa_circ_0092015	circRNA	3.36569	0.00015
105369901	LOC105369901	lncRNA	3.36569	0
64782	AEN	mRNA	3.36569	0
hsa_circ_0025995	hsa_circ_0025995	circRNA	3.33559	0
BGIG9606_38774	BGIG9606_38774	mRNA	3.30431	0
3822	KLRC2	mRNA	3.29623	0.00042
hsa_circ_0039462	hsa_circ_0039462	circRNA	3.282	0
BGIG9606_54548	BGIG9606_54548	mRNA	3.27443	0
BGIG9606_55852	BGIG9606_55852	lncRNA	3.2416	0.00091
hsa_circ_0000497	hsa_circ_0000497	circRNA	3.23419	0.00019
BGIG9606_47181	BGIG9606_47181	lncRNA	3.23334	0
hsa_circ_0140673	hsa_circ_0140673	circRNA	3.22552	0.00031
hsa_circ_0016143	hsa_circ_0016143	circRNA	3.21369	0.00083
hsa_circ_0022988	hsa_circ_0022988	circRNA	3.21369	0.00011
hsa_circ_0089524	hsa_circ_0089524	circRNA	3.20346	1e-05
hsa_circ_0066639	hsa_circ_0066639	circRNA	3.17662	0.00093
101927497	LOC101927497	mRNA	3.16973	0
hsa_circ_0040084	hsa_circ_0040084	circRNA	3.14852	0
hsa_circ_0027254	hsa_circ_0027254	circRNA	3.1315	0
105375646	LOC105375646	mRNA	3.13123	0.00012
hsa_circ_0058147	hsa_circ_0058147	circRNA	3.10956	0
hsa_circ_0041136	hsa_circ_0041136	circRNA	3.10266	4e-05
3855	KRT7	mRNA	3.0948	1e-05
283446	MYO1H	mRNA	3.07837	0
hsa_circ_0130209	hsa_circ_0130209	circRNA	3.06293	0.00061
hsa_circ_0088754	hsa_circ_0088754	circRNA	3.05204	0
hsa_circ_0085740	hsa_circ_0085740	circRNA	3.04377	5e-05
hsa_circ_0061684	hsa_circ_0061684	circRNA	3.04377	1e-05
105379576	LOC105379576	lncRNA	3.04377	0.00016
hsa_circ_0087470	hsa_circ_0087470	circRNA	3.04377	0
105375772	LOC105375772	mRNA	3.04377	0
hsa_circ_0128391	hsa_circ_0128391	circRNA	3.04377	4e-05
hsa_circ_0132275	hsa_circ_0132275	circRNA	3.0323	0
hsa_circ_0040798	hsa_circ_0040798	circRNA	3.02024	0.00023
hsa_circ_0129528	hsa_circ_0129528	circRNA	3.0114	0.00056
BGIG9606_39888	BGIG9606_39888	lncRNA	3.00754	0.00055
3306	HSPA2	mRNA	3.00695	0
hsa_circ_0017218	hsa_circ_0017218	circRNA	3.00641	2e-05
374899	ZNF829	mRNA	3.00188	0
hsa_circ_0037754	hsa_circ_0037754	circRNA	2.98918	0.00037
hsa_circ_0009212	hsa_circ_0009212	circRNA	2.98466	0.00085
hsa_circ_0136461	hsa_circ_0136461	circRNA	2.98087	0.00038
hsa_circ_0046352	hsa_circ_0046352	circRNA	2.97938	0.00051
256472	TMEM151A	mRNA	2.9525	0
hsa_circ_0097157	hsa_circ_0097157	circRNA	2.9525	0.00085
hsa_circ_0092826	hsa_circ_0092826	circRNA	2.9525	8e-05
hsa_circ_0123837	hsa_circ_0123837	circRNA	2.9525	0.00085
hsa_circ_0062672	hsa_circ_0062672	circRNA	2.95066	0.00038
hsa_circ_0107259	hsa_circ_0107259	circRNA	2.95066	0.00048
387978	LINC01551	mRNA	2.95066	0
hsa_circ_0048661	hsa_circ_0048661	circRNA	2.95066	0.00026
hsa_circ_0092002	hsa_circ_0092002	circRNA	2.95066	8e-05
hsa_circ_0067213	hsa_circ_0067213	circRNA	2.95066	0
BGIG9606_68050	BGIG9606_68050	mRNA	2.95066	4e-05
BGIG9606_54132	BGIG9606_54132	mRNA	2.95066	0
375611	SLC26A5	mRNA	2.95066	0
hsa_circ_0005433	hsa_circ_0005433	circRNA	2.93144	0
hsa_circ_0049700	hsa_circ_0049700	circRNA	2.92322	0.00092
hsa_circ_0126139	hsa_circ_0126139	circRNA	2.91823	0.0006
3356	HTR2A	mRNA	2.91823	0
442213	PTCHD4	mRNA	2.91484	0
hsa_circ_0074308	hsa_circ_0074308	circRNA	2.90191	0.00011
hsa_circ_0036489	hsa_circ_0036489	circRNA	2.90175	0.00016
BGIG9606_43312	BGIG9606_43312	mRNA	2.90003	0
hsa_circ_0099038	hsa_circ_0099038	circRNA	2.8911	0.00085
101927423	PANO1	mRNA	2.8867	0
hsa_circ_0006900	hsa_circ_0006900	circRNA	2.8824	0.00025
hsa_circ_0051642	hsa_circ_0051642	circRNA	2.85858	0
hsa_circ_0079184	hsa_circ_0079184	circRNA	2.85112	3e-05
hsa_circ_0105479	hsa_circ_0105479	circRNA	2.85112	3e-05
112268048	LOC112268048	mRNA	2.85112	0.00015
150291	MORC2-AS1	mRNA	2.85112	1e-05
54596	L1TD1	mRNA	2.85112	0
hsa_circ_0062947	hsa_circ_0062947	circRNA	2.85112	2e-05
345051	REELD1	mRNA	2.85112	0.00011
hsa_circ_0033174	hsa_circ_0033174	circRNA	2.85112	0.00052
hsa_circ_0098154	hsa_circ_0098154	circRNA	2.85112	0.00014
hsa_circ_0071206	hsa_circ_0071206	circRNA	2.85112	0.00031
4502	MT2A	mRNA	2.85112	0
BGIG9606_39674	BGIG9606_39674	lncRNA	2.85112	0.00095
hsa_circ_0122597	hsa_circ_0122597	circRNA	2.8436	0.00011
hsa_circ_0089493	hsa_circ_0089493	circRNA	2.84352	0.00031
hsa_circ_0004723	hsa_circ_0004723	circRNA	2.82697	0.00013
101929077	LINC02334	mRNA	2.81757	0
hsa_circ_0034480	hsa_circ_0034480	circRNA	2.79005	0
hsa_circ_0099228	hsa_circ_0099228	circRNA	2.785	0.00015
hsa_circ_0000969	hsa_circ_0000969	circRNA	2.78444	0
hsa_circ_0114014	hsa_circ_0114014	circRNA	2.78428	4e-05
283788	LOC283788	mRNA	2.78073	0
hsa_circ_0062248	hsa_circ_0062248	circRNA	2.77066	0.00018
hsa_circ_0094878	hsa_circ_0094878	circRNA	2.76915	0
113277	TMEM106A	mRNA	2.75986	0
105370982	LOC105370982	mRNA	2.75986	0
BGIG9606_50920	BGIG9606_50920	mRNA	2.75986	0.0004
hsa_circ_0054043	hsa_circ_0054043	circRNA	2.74474	0.00042
hsa_circ_0033189	hsa_circ_0033189	circRNA	2.74421	1e-05
101928886	LINC01864	lncRNA	2.74421	0.00068
hsa_circ_0128097	hsa_circ_0128097	circRNA	2.74421	0
hsa_circ_0032756	hsa_circ_0032756	circRNA	2.74421	0.00083
hsa_circ_0027259	hsa_circ_0027259	circRNA	2.74421	0
445372	TRIM6-TRIM34	mRNA	2.74421	0
hsa_circ_0003222	hsa_circ_0003222	circRNA	2.74421	6e-05
4055	LTBR	mRNA	2.74421	0.00018
400765	MIR137HG	mRNA	2.74421	0
hsa_circ_0073917	hsa_circ_0073917	circRNA	2.74421	2e-05
6509	SLC1A4	mRNA	2.74421	0
hsa_circ_0001546	hsa_circ_0001546	circRNA	2.74421	0.00071
hsa_circ_0039520	hsa_circ_0039520	circRNA	2.74421	0
hsa_circ_0045788	hsa_circ_0045788	circRNA	2.74421	4e-05
hsa_circ_0094210	hsa_circ_0094210	circRNA	2.74421	0.00023
hsa_circ_0020119	hsa_circ_0020119	circRNA	2.72976	0.00087
hsa_circ_0105657	hsa_circ_0105657	circRNA	2.72299	0.00085
107984881	LOC107984881	mRNA	2.72184	0.0006
hsa_circ_0139967	hsa_circ_0139967	circRNA	2.70739	0.00028
6899	TBX1	mRNA	2.70673	0
hsa_circ_0003327	hsa_circ_0003327	circRNA	2.70673	0.00018
7433	VIPR1	mRNA	2.70673	0
hsa_circ_0052293	hsa_circ_0052293	circRNA	2.70673	0.00019
hsa_circ_0129208	hsa_circ_0129208	circRNA	2.69782	0
BGIG9606_38261	BGIG9606_38261	lncRNA	2.69019	0.00013
hsa_circ_0071207	hsa_circ_0071207	circRNA	2.68947	0.00085
91860	CALML4	mRNA	2.67603	0
55853	IDI2-AS1	mRNA	2.63788	0
hsa_circ_0039690	hsa_circ_0039690	circRNA	2.62873	0.00087
hsa_circ_0060754	hsa_circ_0060754	circRNA	2.62873	0
4846	NOS3	mRNA	2.62873	0
683	BST1	mRNA	2.62873	0
hsa_circ_0039225	hsa_circ_0039225	circRNA	2.62873	0
hsa_circ_0115422	hsa_circ_0115422	circRNA	2.60781	0.0004
10398	MYL9	mRNA	2.59866	0
hsa_circ_0057697	hsa_circ_0057697	circRNA	2.58477	0.00083
442497	LOC442497	mRNA	2.56733	0.00022
BGIG9606_49204	BGIG9606_49204	lncRNA	2.54627	0.0001
9936	CD302	mRNA	2.54627	0
hsa_circ_0027260	hsa_circ_0027260	circRNA	2.54627	0
hsa_circ_0114016	hsa_circ_0114016	circRNA	2.53746	0.00085
200058	FLJ23867	lncRNA	2.53566	0
100130449	LOC100130449	mRNA	2.518	0
hsa_circ_0094470	hsa_circ_0094470	circRNA	2.51206	0.00083
BGIG9606_43468	BGIG9606_43468	lncRNA	2.50445	0
101928734	WWC2-AS1	mRNA	2.50368	0
107985662	LOC107985662	lncRNA	2.5032	0.00055
23657	SLC7A11	mRNA	2.5032	0
147	ADRA1B	mRNA	2.5032	0.00029
105371452	LOC105371452	mRNA	2.5032	0.00021
hsa_circ_0030021	hsa_circ_0030021	circRNA	2.49682	4e-05
hsa_circ_0002424	hsa_circ_0002424	circRNA	2.46708	7e-05
hsa_circ_0016536	hsa_circ_0016536	circRNA	2.4588	1e-05
4501	MT1X	mRNA	2.4588	0
hsa_circ_0029565	hsa_circ_0029565	circRNA	2.4588	0.00095
731220	RFX8	mRNA	2.4588	3e-05
hsa_circ_0006814	hsa_circ_0006814	circRNA	2.4588	5e-05
283856	LOC283856	lncRNA	2.4588	0
347689	SOX2-OT	mRNA	2.4588	0
hsa_circ_0007225	hsa_circ_0007225	circRNA	2.4588	0
106614088	MIR34AHG	mRNA	2.4588	0
hsa_circ_0031531	hsa_circ_0031531	circRNA	2.4588	0
hsa_circ_0020895	hsa_circ_0020895	circRNA	2.4588	4e-05
3887	KRT81	mRNA	2.4588	0.00096
hsa_circ_0130664	hsa_circ_0130664	circRNA	2.4588	2e-05
hsa_circ_0067553	hsa_circ_0067553	circRNA	2.4588	0.00025
hsa_circ_0065939	hsa_circ_0065939	circRNA	2.455	0
90865	IL33	mRNA	2.45296	0.00017
27074	LAMP3	mRNA	2.44399	0
hsa_circ_0008937	hsa_circ_0008937	circRNA	2.43793	1e-05
hsa_circ_0039818	hsa_circ_0039818	circRNA	2.43793	0.0005
hsa_circ_0114928	hsa_circ_0114928	circRNA	2.43608	0.00085
hsa_circ_0074768	hsa_circ_0074768	circRNA	2.43608	9e-05
hsa_circ_0139340	hsa_circ_0139340	circRNA	2.43608	0.0007
hsa_circ_0045538	hsa_circ_0045538	circRNA	2.43378	0.00028
hsa_circ_0034538	hsa_circ_0034538	circRNA	2.42694	0.00021
hsa_circ_0099895	hsa_circ_0099895	circRNA	2.42228	2e-05
124857	WFIKKN2	mRNA	2.41602	0
hsa_circ_0066260	hsa_circ_0066260	circRNA	2.413	0
BGIG9606_50918	BGIG9606_50918	lncRNA	2.41193	0
hsa_circ_0040802	hsa_circ_0040802	circRNA	2.39729	0
BGIG9606_44342	BGIG9606_44342	lncRNA	2.38697	2e-05
BGIG9606_51713	BGIG9606_51713	lncRNA	2.38546	1e-05
102724545	LOC102724545	lncRNA	2.37877	0
100505795	LOC100505795	mRNA	2.36754	0
hsa_circ_0129443	hsa_circ_0129443	circRNA	2.36596	0.00016
hsa_circ_0091274	hsa_circ_0091274	circRNA	2.36569	0
hsa_circ_0075341	hsa_circ_0075341	circRNA	2.36569	2e-05
hsa_circ_0040170	hsa_circ_0040170	circRNA	2.36569	6e-05
hsa_circ_0007432	hsa_circ_0007432	circRNA	2.36569	0
hsa_circ_0038168	hsa_circ_0038168	circRNA	2.36569	0
100873922	ZFX-AS1	lncRNA	2.36569	0
105378597	LOC105378597	mRNA	2.36569	0
hsa_circ_0119676	hsa_circ_0119676	circRNA	2.36569	0
81621	KAZALD1	mRNA	2.36569	0
hsa_circ_0031995	hsa_circ_0031995	circRNA	2.36569	0.00024
285463	CTBP1-AS	mRNA	2.36569	0
105373560	LOC105373560	mRNA	2.36569	1e-05
729220	FLJ45513	mRNA	2.36569	0.00027
hsa_circ_0016999	hsa_circ_0016999	circRNA	2.36569	1e-05
51352	WT1-AS	lncRNA	2.36569	0
BGIG9606_54299	BGIG9606_54299	mRNA	2.36569	0
6473	SHOX	mRNA	2.36569	0
9547	CXCL14	mRNA	2.36569	0
4494	MT1F	mRNA	2.36569	0
hsa_circ_0047808	hsa_circ_0047808	circRNA	2.36569	0
BGIG9606_37390	BGIG9606_37390	mRNA	2.36569	0
3575	IL7R	mRNA	2.36569	0.0003
388394	RPRML	mRNA	2.36569	0.00029
hsa_circ_0123298	hsa_circ_0123298	circRNA	2.36569	0.00061
hsa_circ_0115891	hsa_circ_0115891	circRNA	2.36517	0
hsa_circ_0099583	hsa_circ_0099583	circRNA	2.35849	0.00095
hsa_circ_0084616	hsa_circ_0084616	circRNA	2.35683	0.00011
hsa_circ_0003124	hsa_circ_0003124	circRNA	2.34566	0.00015
613212	CTXN3	mRNA	2.34456	0.00039
1303	COL12A1	mRNA	2.33655	0
hsa_circ_0131746	hsa_circ_0131746	circRNA	2.33655	1e-05
101929134	LOC101929134	mRNA	2.33101	0
5777	PTPN6	mRNA	2.32459	0
102724571	LNCTAM34A	mRNA	2.32387	0
10346	TRIM22	mRNA	2.32387	0
112268450	LOC112268450	lncRNA	2.32174	0.00078
hsa_circ_0007044	hsa_circ_0007044	circRNA	2.31815	0
hsa_circ_0057385	hsa_circ_0057385	circRNA	2.31784	1e-05
hsa_circ_0082778	hsa_circ_0082778	circRNA	2.31533	0.00051
hsa_circ_0039737	hsa_circ_0039737	circRNA	2.3103	1e-05
hsa_circ_0082672	hsa_circ_0082672	circRNA	2.3094	0.00056
105377329	LOC105377329	mRNA	2.30874	0
BGIG9606_37529	BGIG9606_37529	mRNA	2.3068	0
147687	ZNF417	mRNA	2.30043	0
hsa_circ_0058741	hsa_circ_0058741	circRNA	2.2926	0
BGIG9606_50507	BGIG9606_50507	lncRNA	2.29169	0
hsa_circ_0058084	hsa_circ_0058084	circRNA	2.29169	0.00021
105370886	LOC105370886	mRNA	2.29169	0
BGIG9606_37610	BGIG9606_37610	lncRNA	2.29169	0.00011
284835	LINC00323	lncRNA	2.29169	9e-05
hsa_circ_0085852	hsa_circ_0085852	circRNA	2.29011	2e-05
hsa_circ_0132271	hsa_circ_0132271	circRNA	2.28435	0
hsa_circ_0068269	hsa_circ_0068269	circRNA	2.27443	0.00052
hsa_circ_0000185	hsa_circ_0000185	circRNA	2.27443	0.0001
BGIG9606_44072	BGIG9606_44072	lncRNA	2.26616	0.00022
8061	FOSL1	mRNA	2.26347	0.00056
100874078	EIF1AX-AS1	mRNA	2.26233	0.00067
hsa_circ_0095489	hsa_circ_0095489	circRNA	2.26055	0.00056
101928416	LOC101928416	lncRNA	2.25741	0
55281	TMEM140	mRNA	2.25306	1e-05
1728	NQO1	mRNA	2.2486	0
hsa_circ_0057657	hsa_circ_0057657	circRNA	2.24753	6e-05
hsa_circ_0109273	hsa_circ_0109273	circRNA	2.24692	2e-05
hsa_circ_0140293	hsa_circ_0140293	circRNA	2.2454	0.00039
hsa_circ_0054556	hsa_circ_0054556	circRNA	2.2454	0.00037
105375322	LOC105375322	lncRNA	2.24528	0.00024
hsa_circ_0040165	hsa_circ_0040165	circRNA	2.24434	0
hsa_circ_0138101	hsa_circ_0138101	circRNA	2.23346	0
hsa_circ_0135231	hsa_circ_0135231	circRNA	2.22099	0.00071
hsa_circ_0016589	hsa_circ_0016589	circRNA	2.21644	0.00071
hsa_circ_0011030	hsa_circ_0011030	circRNA	2.21369	0.00027
345193	LRIT3	mRNA	2.21369	4e-05
3176	HNMT	mRNA	2.21369	0
105376504	LOC105376504	mRNA	2.21369	0
hsa_circ_0032356	hsa_circ_0032356	circRNA	2.21369	0
hsa_circ_0034521	hsa_circ_0034521	circRNA	2.21369	0.00026
107985258	LOC107985258	mRNA	2.21369	0
4547	MTTP	mRNA	2.21369	0
hsa_circ_0006715	hsa_circ_0006715	circRNA	2.21369	4e-05
105369304	LOC105369304	lncRNA	2.21369	0
hsa_circ_0081253	hsa_circ_0081253	circRNA	2.21369	0.00024
hsa_circ_0092904	hsa_circ_0092904	circRNA	2.21369	0
51252	FAM178B	mRNA	2.21369	0.00056
105375563	LOC105375563	mRNA	2.20966	2e-05
hsa_circ_0131041	hsa_circ_0131041	circRNA	2.20884	0.00019
hsa_circ_0061676	hsa_circ_0061676	circRNA	2.20519	0
hsa_circ_0126413	hsa_circ_0126413	circRNA	2.20433	0.00031
hsa_circ_0044120	hsa_circ_0044120	circRNA	2.19939	0.00095
BGIG9606_67748	BGIG9606_67748	mRNA	2.19061	0
hsa_circ_0082678	hsa_circ_0082678	circRNA	2.18954	4e-05
hsa_circ_0026266	hsa_circ_0026266	circRNA	2.18613	0.00011
hsa_circ_0091657	hsa_circ_0091657	circRNA	2.1828	7e-05
hsa_circ_0058750	hsa_circ_0058750	circRNA	2.18127	0.00085
hsa_circ_0010537	hsa_circ_0010537	circRNA	2.18127	0.00057
222699	TOB2P1	lncRNA	2.18127	0
hsa_circ_0067833	hsa_circ_0067833	circRNA	2.18127	1e-05
hsa_circ_0057338	hsa_circ_0057338	circRNA	2.18127	0.00024
10406	WFDC2	mRNA	2.18127	0
hsa_circ_0029560	hsa_circ_0029560	circRNA	2.18127	0.00065
hsa_circ_0028590	hsa_circ_0028590	circRNA	2.17489	0
hsa_circ_0132516	hsa_circ_0132516	circRNA	2.17489	0.00013
101926941	SPRY4-AS1	lncRNA	2.17489	0.001
BGIG9606_56749	BGIG9606_56749	lncRNA	2.17426	0.00054
401944	LDLRAD2	mRNA	2.17415	0
147646	C19orf84	mRNA	2.17384	0
hsa_circ_0103197	hsa_circ_0103197	circRNA	2.17305	0
hsa_circ_0094047	hsa_circ_0094047	circRNA	2.17305	0.0006
29075	LINC00652	lncRNA	2.16896	0
hsa_circ_0011425	hsa_circ_0011425	circRNA	2.16216	0
hsa_circ_0039460	hsa_circ_0039460	circRNA	2.15924	0
107986424	LOC107986424	lncRNA	2.15924	0
100873990	HCFC1-AS1	mRNA	2.15555	0
hsa_circ_0020368	hsa_circ_0020368	circRNA	2.15467	2e-05
5617	PRL	mRNA	2.14797	0.0002
2812	GP1BB	mRNA	2.1433	1e-05
hsa_circ_0057554	hsa_circ_0057554	circRNA	2.14013	0.00071
116535	MRGPRF	mRNA	2.13174	0
hsa_circ_0100233	hsa_circ_0100233	circRNA	2.13123	0.00087
9228	DLGAP2	mRNA	2.13123	0
hsa_circ_0140656	hsa_circ_0140656	circRNA	2.13123	0.00087
hsa_circ_0100216	hsa_circ_0100216	circRNA	2.13123	2e-05
102724058	LOC102724058	lncRNA	2.13123	0.00027
hsa_circ_0027956	hsa_circ_0027956	circRNA	2.13123	0.0001
hsa_circ_0074298	hsa_circ_0074298	circRNA	2.13123	6e-05
hsa_circ_0082779	hsa_circ_0082779	circRNA	2.13123	0.00017
101929505	LINC02150	mRNA	2.13123	1e-05
284561	LOC284561	lncRNA	2.13123	7e-05
hsa_circ_0088946	hsa_circ_0088946	circRNA	2.13123	0
hsa_circ_0039468	hsa_circ_0039468	circRNA	2.13123	0
hsa_circ_0031123	hsa_circ_0031123	circRNA	2.13123	6e-05
hsa_circ_0015917	hsa_circ_0015917	circRNA	2.1298	0.00075
105379634	LOC105379634	lncRNA	2.12816	0.00057
100303491	ZEB2-AS1	mRNA	2.12746	0
105371785	LOC105371785	mRNA	2.12243	0
hsa_circ_0028011	hsa_circ_0028011	circRNA	2.12243	0.00061
hsa_circ_0037657	hsa_circ_0037657	circRNA	2.1218	0.00087
hsa_circ_0033185	hsa_circ_0033185	circRNA	2.12177	0.00037
hsa_circ_0136725	hsa_circ_0136725	circRNA	2.12177	0
5733	PTGER3	mRNA	2.12177	0
hsa_circ_0105498	hsa_circ_0105498	circRNA	2.11416	0.00095
105372976	LOC105372976	lncRNA	2.11416	0
2249	FGF4	mRNA	2.11416	0
hsa_circ_0015436	hsa_circ_0015436	circRNA	2.10387	4e-05
hsa_circ_0062865	hsa_circ_0062865	circRNA	2.10266	0.00065
BGIG9606_55493	BGIG9606_55493	lncRNA	2.10266	0.00022
30846	EHD2	mRNA	2.10266	0
hsa_circ_0061933	hsa_circ_0061933	circRNA	2.10266	0.00034
51337	THEM6	mRNA	2.10266	0
hsa_circ_0085946	hsa_circ_0085946	circRNA	2.08816	0
8187	ZNF239	mRNA	2.08691	0
403340	MGC70870	lncRNA	2.0859	0.00014
hsa_circ_0093399	hsa_circ_0093399	circRNA	2.08563	1e-05
hsa_circ_0087754	hsa_circ_0087754	circRNA	2.08329	9e-05
BGIG9606_57051	BGIG9606_57051	lncRNA	2.08329	0.00019
BGIG9606_39239	BGIG9606_39239	lncRNA	2.07588	0
BGIG9606_41174	BGIG9606_41174	lncRNA	2.06925	8e-05
102800316	LINC01222	mRNA	2.04766	0
574029	DUSP5P1	mRNA	2.04573	0.00046
hsa_circ_0008107	hsa_circ_0008107	circRNA	2.04377	0
hsa_circ_0051054	hsa_circ_0051054	circRNA	2.04377	0
2040	STOM	mRNA	2.04377	9e-05
107987095	LOC107987095	lncRNA	2.04377	0
201232	SLC16A13	mRNA	2.04377	0
hsa_circ_0016487	hsa_circ_0016487	circRNA	2.04377	0
hsa_circ_0079992	hsa_circ_0079992	circRNA	2.04377	0.00033
BGIG9606_44992	BGIG9606_44992	mRNA	2.04377	1e-05
89846	FGD3	mRNA	2.03997	0
101927880	LOC101927880	mRNA	2.03949	0.00019
hsa_circ_0092394	hsa_circ_0092394	circRNA	2.03919	0.00028
6999	TDO2	mRNA	2.03453	0
101927503	LOC101927503	mRNA	2.03282	4e-05
hsa_circ_0122894	hsa_circ_0122894	circRNA	2.02779	0.00011
107986290	LOC107986290	lncRNA	2.02289	0.0002
285368	PRRT3	mRNA	2.02105	0
64146	PDF	mRNA	2.01962	0
hsa_circ_0087471	hsa_circ_0087471	circRNA	2.01716	1e-05
284615	ANKRD34A	mRNA	2.01048	0
hsa_circ_0060616	hsa_circ_0060616	circRNA	2.00313	2e-05
BGIG9606_39041	BGIG9606_39041	mRNA	1.99982	0
hsa_circ_0012115	hsa_circ_0012115	circRNA	1.99796	1e-05
hsa_circ_0040171	hsa_circ_0040171	circRNA	1.99796	2e-05
196743	PAOX	mRNA	1.99796	3e-05
hsa_circ_0038744	hsa_circ_0038744	circRNA	1.9927	1e-05
hsa_circ_0103592	hsa_circ_0103592	circRNA	1.99203	0.00017
hsa_circ_0035600	hsa_circ_0035600	circRNA	1.9913	0.00085
BGIG9606_36555	BGIG9606_36555	mRNA	1.9913	0
hsa_circ_0001914	hsa_circ_0001914	circRNA	1.9913	0
hsa_circ_0055931	hsa_circ_0055931	circRNA	1.9913	0.00092
hsa_circ_0040112	hsa_circ_0040112	circRNA	1.98878	0.00083
hsa_circ_0052803	hsa_circ_0052803	circRNA	1.98793	0
7633	ZNF79	mRNA	1.98237	0
hsa_circ_0128866	hsa_circ_0128866	circRNA	1.98237	0.00052
hsa_circ_0121423	hsa_circ_0121423	circRNA	1.98178	4e-05
hsa_circ_0075702	hsa_circ_0075702	circRNA	1.97871	2e-05
BGIG9606_54991	BGIG9606_54991	mRNA	1.96977	0
hsa_circ_0006999	hsa_circ_0006999	circRNA	1.96977	0
hsa_circ_0061659	hsa_circ_0061659	circRNA	1.96977	0.00043
4336	MOBP	mRNA	1.96977	2e-05
hsa_circ_0024009	hsa_circ_0024009	circRNA	1.96977	0.0005
BGIG9606_53877	BGIG9606_53877	mRNA	1.96977	5e-05
hsa_circ_0026229	hsa_circ_0026229	circRNA	1.96977	7e-05
hsa_circ_0031646	hsa_circ_0031646	circRNA	1.96977	0.00025
29933	GPR132	mRNA	1.96977	0
105371856	LOC105371856	mRNA	1.96977	0
105375457	LOC105375457	mRNA	1.96958	0
hsa_circ_0061763	hsa_circ_0061763	circRNA	1.96749	0.00021
hsa_circ_0107095	hsa_circ_0107095	circRNA	1.96028	0.00083
51660	MPC1	mRNA	1.95558	0
hsa_circ_0009808	hsa_circ_0009808	circRNA	1.95411	0
100132077	LOC100132077	mRNA	1.9525	0
hsa_circ_0056742	hsa_circ_0056742	circRNA	1.95066	5e-05
hsa_circ_0030913	hsa_circ_0030913	circRNA	1.95066	0.00051
hsa_circ_0054789	hsa_circ_0054789	circRNA	1.95066	0.00027
57692	MAGEE1	mRNA	1.94531	0
hsa_circ_0007307	hsa_circ_0007307	circRNA	1.94168	8e-05
hsa_circ_0053137	hsa_circ_0053137	circRNA	1.93685	0
hsa_circ_0050449	hsa_circ_0050449	circRNA	1.93685	2e-05
105374338	LOC105374338	mRNA	1.93685	0
102724890	LINC02293	lncRNA	1.93685	0.00064
hsa_circ_0010318	hsa_circ_0010318	circRNA	1.93552	0
hsa_circ_0004677	hsa_circ_0004677	circRNA	1.93072	1e-05
hsa_circ_0055491	hsa_circ_0055491	circRNA	1.9261	4e-05
hsa_circ_0081334	hsa_circ_0081334	circRNA	1.92554	0.00013
hsa_circ_0014208	hsa_circ_0014208	circRNA	1.92503	0
hsa_circ_0002747	hsa_circ_0002747	circRNA	1.91823	0
hsa_circ_0027787	hsa_circ_0027787	circRNA	1.91823	0.00043
83959	SLC4A11	mRNA	1.91823	0
106660612	LINC00680	lncRNA	1.91823	0.00011
hsa_circ_0047405	hsa_circ_0047405	circRNA	1.91823	0.00017
hsa_circ_0009789	hsa_circ_0009789	circRNA	1.91823	0.00017
hsa_circ_0123847	hsa_circ_0123847	circRNA	1.91823	0.00016
363	AQP6	mRNA	1.91823	1e-05
hsa_circ_0022737	hsa_circ_0022737	circRNA	1.91625	0.00085
hsa_circ_0002110	hsa_circ_0002110	circRNA	1.91598	0.00015
10235	RASGRP2	mRNA	1.91433	0
hsa_circ_0111633	hsa_circ_0111633	circRNA	1.91367	0.00019
240	ALOX5	mRNA	1.91233	0
hsa_circ_0097501	hsa_circ_0097501	circRNA	1.9105	0.00027
2668	GDNF	mRNA	1.90821	6e-05
401387	LRRD1	mRNA	1.90739	0.00014
8537	BCAS1	mRNA	1.90679	8e-05
105370423	LINC02281	mRNA	1.90218	0
101929066	LOC101929066	mRNA	1.90175	0.00012
3635	INPP5D	mRNA	1.90003	0
hsa_circ_0035543	hsa_circ_0035543	circRNA	1.89645	0
107985367	LOC107985367	lncRNA	1.89313	0.00063
hsa_circ_0012742	hsa_circ_0012742	circRNA	1.89244	0.00057
hsa_circ_0123849	hsa_circ_0123849	circRNA	1.89176	7e-05
BGIG9606_68531	BGIG9606_68531	mRNA	1.88258	3e-05
BGIG9606_41220	BGIG9606_41220	lncRNA	1.88142	0
hsa_circ_0096197	hsa_circ_0096197	circRNA	1.88027	4e-05
hsa_circ_0121309	hsa_circ_0121309	circRNA	1.88027	0.00051
hsa_circ_0123569	hsa_circ_0123569	circRNA	1.88027	0.00061
107983974	LOC107983974	mRNA	1.88027	0
hsa_circ_0040162	hsa_circ_0040162	circRNA	1.88027	0.00044
hsa_circ_0075247	hsa_circ_0075247	circRNA	1.8785	0.00019
401207	C5orf63	mRNA	1.87793	1e-05
hsa_circ_0004196	hsa_circ_0004196	circRNA	1.87573	8e-05
hsa_circ_0061971	hsa_circ_0061971	circRNA	1.87384	0
hsa_circ_0061894	hsa_circ_0061894	circRNA	1.87384	0.00051
1308	COL17A1	mRNA	1.87384	0.00077
105375527	LOC105375527	mRNA	1.87188	0.00054
284114	TMEM102	mRNA	1.86974	0
2905	GRIN2C	mRNA	1.86588	0
hsa_circ_0020901	hsa_circ_0020901	circRNA	1.86519	0.00065
hsa_circ_0066665	hsa_circ_0066665	circRNA	1.86463	1e-05
105375164	LOC105375164	lncRNA	1.8589	0
101927402	LOC101927402	mRNA	1.85483	0
hsa_circ_0092525	hsa_circ_0092525	circRNA	1.85297	7e-05
55584	CHRNA9	mRNA	1.85112	0
4625	MYH7	mRNA	1.85112	0
hsa_circ_0067214	hsa_circ_0067214	circRNA	1.85112	0.00013
hsa_circ_0061897	hsa_circ_0061897	circRNA	1.85112	0.00028
hsa_circ_0103361	hsa_circ_0103361	circRNA	1.85112	6e-05
26232	FBXO2	mRNA	1.85112	0
hsa_circ_0036649	hsa_circ_0036649	circRNA	1.85112	0.00083
hsa_circ_0107267	hsa_circ_0107267	circRNA	1.85112	0.00075
hsa_circ_0072458	hsa_circ_0072458	circRNA	1.85112	0.00027
hsa_circ_0040179	hsa_circ_0040179	circRNA	1.85112	0
2814	GP5	mRNA	1.85112	0.00027
hsa_circ_0045572	hsa_circ_0045572	circRNA	1.85112	5e-05
BGIG9606_57597	BGIG9606_57597	lncRNA	1.85112	0.00011
343	AQP8	mRNA	1.85112	1e-05
103695363	FOXG1-AS1	mRNA	1.85111	0
hsa_circ_0084426	hsa_circ_0084426	circRNA	1.83987	0.0006
84000	TMPRSS13	mRNA	1.83653	0
hsa_circ_0012475	hsa_circ_0012475	circRNA	1.83433	0
hsa_circ_0097190	hsa_circ_0097190	circRNA	1.83146	0
hsa_circ_0029874	hsa_circ_0029874	circRNA	1.82804	0.00031
hsa_circ_0008418	hsa_circ_0008418	circRNA	1.82804	0
hsa_circ_0006735	hsa_circ_0006735	circRNA	1.82697	1e-05
hsa_circ_0080789	hsa_circ_0080789	circRNA	1.82697	2e-05
hsa_circ_0003597	hsa_circ_0003597	circRNA	1.82528	1e-05
hsa_circ_0028966	hsa_circ_0028966	circRNA	1.82137	0
hsa_circ_0058754	hsa_circ_0058754	circRNA	1.82137	0.00023
hsa_circ_0009835	hsa_circ_0009835	circRNA	1.82137	0.00011
BGIG9606_49452	BGIG9606_49452	lncRNA	1.82137	0.00045
BGIG9606_55948	BGIG9606_55948	lncRNA	1.82137	0.00092
hsa_circ_0119785	hsa_circ_0119785	circRNA	1.82137	0.00015
hsa_circ_0103354	hsa_circ_0103354	circRNA	1.82137	0.00042
hsa_circ_0060807	hsa_circ_0060807	circRNA	1.82137	0.00052
2798	GNRHR	mRNA	1.82137	1e-05
hsa_circ_0079983	hsa_circ_0079983	circRNA	1.81803	0.00083
728310	GOLGA6L7	mRNA	1.81636	3e-05
BGIG9606_43180	BGIG9606_43180	lncRNA	1.81428	0
105377208	LOC105377208	lncRNA	1.8093	0
hsa_circ_0040014	hsa_circ_0040014	circRNA	1.8093	0.00065
hsa_circ_0036673	hsa_circ_0036673	circRNA	1.8093	7e-05
BGIG9606_44239	BGIG9606_44239	lncRNA	1.8093	0.00047
hsa_circ_0138886	hsa_circ_0138886	circRNA	1.80873	1e-05
hsa_circ_0009110	hsa_circ_0009110	circRNA	1.80678	2e-05
BGIG9606_42884	BGIG9606_42884	lncRNA	1.80526	0.0001
BGIG9606_41423	BGIG9606_41423	lncRNA	1.80276	0.00028
hsa_circ_0019347	hsa_circ_0019347	circRNA	1.8005	0
hsa_circ_0140063	hsa_circ_0140063	circRNA	1.8005	0
hsa_circ_0088141	hsa_circ_0088141	circRNA	1.8005	0.00095
hsa_circ_0028962	hsa_circ_0028962	circRNA	1.79865	0.00069
hsa_circ_0040172	hsa_circ_0040172	circRNA	1.79865	0.00032
124817	CNTD1	mRNA	1.79865	0
hsa_circ_0063573	hsa_circ_0063573	circRNA	1.79865	0
hsa_circ_0054037	hsa_circ_0054037	circRNA	1.79865	0.00011
440570	LOC440570	mRNA	1.79578	3e-05
107984333	LOC107984333	mRNA	1.79379	0.00074
hsa_circ_0028968	hsa_circ_0028968	circRNA	1.79379	0
hsa_circ_0138322	hsa_circ_0138322	circRNA	1.79227	0.0004
hsa_circ_0032384	hsa_circ_0032384	circRNA	1.78814	0.0005
hsa_circ_0023410	hsa_circ_0023410	circRNA	1.78678	0.00011
hsa_circ_0130283	hsa_circ_0130283	circRNA	1.78073	8e-05
BGIG9606_41369	BGIG9606_41369	lncRNA	1.78073	0.0001
BGIG9606_55939	BGIG9606_55939	lncRNA	1.77104	0
hsa_circ_0104697	hsa_circ_0104697	circRNA	1.76842	8e-05
BGIG9606_68537	BGIG9606_68537	lncRNA	1.7676	0.00011
94025	MUC16	mRNA	1.76623	0
hsa_circ_0065735	hsa_circ_0065735	circRNA	1.76235	0.00048
hsa_circ_0013926	hsa_circ_0013926	circRNA	1.75997	0.00014
hsa_circ_0002206	hsa_circ_0002206	circRNA	1.75997	0.0005
hsa_circ_0083264	hsa_circ_0083264	circRNA	1.75997	0.00071
hsa_circ_0029576	hsa_circ_0029576	circRNA	1.75997	0.00043
hsa_circ_0071882	hsa_circ_0071882	circRNA	1.75997	0.00031
hsa_circ_0039946	hsa_circ_0039946	circRNA	1.75997	0.00061
hsa_circ_0110356	hsa_circ_0110356	circRNA	1.75997	5e-05
hsa_circ_0051740	hsa_circ_0051740	circRNA	1.75997	0.00017
hsa_circ_0108721	hsa_circ_0108721	circRNA	1.75997	0.00031
hsa_circ_0135153	hsa_circ_0135153	circRNA	1.75997	0
100996490	LINC01206	lncRNA	1.75997	3e-05
107983998	LOC107983998	mRNA	1.75997	0.00035
7096	TLR1	mRNA	1.75997	0
hsa_circ_0109757	hsa_circ_0109757	circRNA	1.75986	0
hsa_circ_0061663	hsa_circ_0061663	circRNA	1.75426	3e-05
105377227	LOC105377227	mRNA	1.75426	3e-05
BGIG9606_46524	BGIG9606_46524	lncRNA	1.75426	4e-05
BGIG9606_52360	BGIG9606_52360	lncRNA	1.75403	0.00075
BGIG9606_49358	BGIG9606_49358	lncRNA	1.74877	0.001
hsa_circ_0020141	hsa_circ_0020141	circRNA	1.74421	0
hsa_circ_0074531	hsa_circ_0074531	circRNA	1.74421	0
hsa_circ_0081353	hsa_circ_0081353	circRNA	1.74421	0.00085
hsa_circ_0045537	hsa_circ_0045537	circRNA	1.74421	9e-05
286016	TPI1P2	mRNA	1.74421	0
9074	CLDN6	mRNA	1.74421	0
hsa_circ_0027265	hsa_circ_0027265	circRNA	1.74421	0
653712	LOC653712	mRNA	1.74421	0
hsa_circ_0022588	hsa_circ_0022588	circRNA	1.74421	0.00065
hsa_circ_0058549	hsa_circ_0058549	circRNA	1.741	0.00016
hsa_circ_0120832	hsa_circ_0120832	circRNA	1.741	0.00031
57761	TRIB3	mRNA	1.73677	0
107984334	LOC107984334	lncRNA	1.73182	0.00055
8644	AKR1C3	mRNA	1.72886	0
hsa_circ_0060405	hsa_circ_0060405	circRNA	1.72826	0.00023
107984125	LOC107984125	mRNA	1.72184	0.00096
hsa_circ_0010262	hsa_circ_0010262	circRNA	1.72184	0.00065
BGIG9606_63493	BGIG9606_63493	mRNA	1.72184	0.00011
3486	IGFBP3	mRNA	1.72184	0
hsa_circ_0089943	hsa_circ_0089943	circRNA	1.71342	0.00075
hsa_circ_0008514	hsa_circ_0008514	circRNA	1.71237	4e-05
hsa_circ_0109712	hsa_circ_0109712	circRNA	1.71149	1e-05
283677	REC114	mRNA	1.70252	0.00088
hsa_circ_0129459	hsa_circ_0129459	circRNA	1.69928	0
hsa_circ_0121662	hsa_circ_0121662	circRNA	1.69821	0.00038
hsa_circ_0034485	hsa_circ_0034485	circRNA	1.69704	0.00085
80329	ULBP1	mRNA	1.69584	0
107984590	LOC107984590	mRNA	1.69584	0.0008
101060146	CHMP1B2P	lncRNA	1.69584	0
hsa_circ_0039467	hsa_circ_0039467	circRNA	1.69584	0
101060195	FCF1P2	lncRNA	1.69584	2e-05
154197	PNLDC1	mRNA	1.69584	0
548596	CKMT1A	mRNA	1.69584	0
BGIG9606_61163	BGIG9606_61163	lncRNA	1.69584	2e-05
hsa_circ_0120451	hsa_circ_0120451	circRNA	1.69584	0
hsa_circ_0019294	hsa_circ_0019294	circRNA	1.69584	0.0007
hsa_circ_0131757	hsa_circ_0131757	circRNA	1.69584	0.00031
7288	TULP2	mRNA	1.69584	0
hsa_circ_0020853	hsa_circ_0020853	circRNA	1.69326	0.00042
hsa_circ_0123576	hsa_circ_0123576	circRNA	1.69094	2e-05
hsa_circ_0075724	hsa_circ_0075724	circRNA	1.68947	0.00085
hsa_circ_0129999	hsa_circ_0129999	circRNA	1.68822	0
1823	DSC1	mRNA	1.68762	0.00066
BGIG9606_46979	BGIG9606_46979	lncRNA	1.68762	0
338382	RAB7B	mRNA	1.68762	0.00045
hsa_circ_0041561	hsa_circ_0041561	circRNA	1.68762	0.00071
hsa_circ_0128231	hsa_circ_0128231	circRNA	1.68762	0.00055
hsa_circ_0076710	hsa_circ_0076710	circRNA	1.68593	4e-05
100129781	MIR193BHG	mRNA	1.6812	0
hsa_circ_0068341	hsa_circ_0068341	circRNA	1.6812	0.00021
28986	MAGEH1	mRNA	1.6812	0
hsa_circ_0071752	hsa_circ_0071752	circRNA	1.6812	2e-05
hsa_circ_0039743	hsa_circ_0039743	circRNA	1.6812	3e-05
hsa_circ_0064164	hsa_circ_0064164	circRNA	1.6812	0.00017
hsa_circ_0062699	hsa_circ_0062699	circRNA	1.67935	2e-05
339479	BRINP3	mRNA	1.67848	0
hsa_circ_0049272	hsa_circ_0049272	circRNA	1.67603	1e-05
hsa_circ_0133506	hsa_circ_0133506	circRNA	1.67603	6e-05
105375021	LOC105375021	lncRNA	1.67603	0.00023
887	CCKBR	mRNA	1.67382	0
hsa_circ_0016435	hsa_circ_0016435	circRNA	1.67365	0.00042
23612	PHLDA3	mRNA	1.67093	0
hsa_circ_0023021	hsa_circ_0023021	circRNA	1.66978	0.00085
hsa_circ_0065863	hsa_circ_0065863	circRNA	1.66965	0
643401	PURPL	mRNA	1.66871	0
hsa_circ_0100437	hsa_circ_0100437	circRNA	1.66522	0
105376872	LOC105376872	mRNA	1.66173	0
6275	S100A4	mRNA	1.66007	0
7057	THBS1	mRNA	1.65918	0
BGIG9606_41071	BGIG9606_41071	lncRNA	1.65806	0
hsa_circ_0027494	hsa_circ_0027494	circRNA	1.65674	0
643236	TMEM72	mRNA	1.65443	0.0001
57369	GJD2	mRNA	1.65294	0
hsa_circ_0095170	hsa_circ_0095170	circRNA	1.65237	0.00011
hsa_circ_0120775	hsa_circ_0120775	circRNA	1.64577	0
hsa_circ_0118372	hsa_circ_0118372	circRNA	1.64522	0.00083
BGIG9606_68168	BGIG9606_68168	mRNA	1.64056	0.00016
hsa_circ_0007001	hsa_circ_0007001	circRNA	1.63791	7e-05
hsa_circ_0094870	hsa_circ_0094870	circRNA	1.63494	0
101928096	LOC101928096	lncRNA	1.63371	0
8793	TNFRSF10D	mRNA	1.63201	0
hsa_circ_0039465	hsa_circ_0039465	circRNA	1.63057	0
BGIG9606_39530	BGIG9606_39530	lncRNA	1.62873	3e-05
101928409	LOC101928409	mRNA	1.62873	0.00048
hsa_circ_0017852	hsa_circ_0017852	circRNA	1.62873	0
hsa_circ_0037992	hsa_circ_0037992	circRNA	1.62873	0.00014
3552	IL1A	mRNA	1.62873	0
284047	CCDC144B	mRNA	1.62873	0
hsa_circ_0033158	hsa_circ_0033158	circRNA	1.62873	0.00061
105379720	LOC105379720	mRNA	1.62873	0.00011
hsa_circ_0112937	hsa_circ_0112937	circRNA	1.62873	1e-05
105376527	LOC105376527	mRNA	1.62873	2e-05
hsa_circ_0041686	hsa_circ_0041686	circRNA	1.62873	0.00023
5261	PHKG2	mRNA	1.62873	0
64386	MMP25	mRNA	1.62873	4e-05
hsa_circ_0059904	hsa_circ_0059904	circRNA	1.62873	3e-05
hsa_circ_0016433	hsa_circ_0016433	circRNA	1.62873	6e-05
hsa_circ_0082777	hsa_circ_0082777	circRNA	1.62873	0.00085
hsa_circ_0073982	hsa_circ_0073982	circRNA	1.62873	0.00019
hsa_circ_0067133	hsa_circ_0067133	circRNA	1.62873	0.00011
hsa_circ_0086972	hsa_circ_0086972	circRNA	1.62873	0.00093
101928174	LOC101928174	lncRNA	1.62873	0
10590	SCGN	mRNA	1.62873	1e-05
hsa_circ_0027269	hsa_circ_0027269	circRNA	1.62235	0.00093
105377155	LOC105377155	mRNA	1.61879	0.00042
374286	CDRT1	mRNA	1.61675	0
1749	DLX5	mRNA	1.61658	0
284106	CISD3	mRNA	1.61547	0.00017
hsa_circ_0033088	hsa_circ_0033088	circRNA	1.61547	0.0005
4585	MUC4	mRNA	1.61362	0
404037	HAPLN4	mRNA	1.61089	0
hsa_circ_0079306	hsa_circ_0079306	circRNA	1.6104	0
hsa_circ_0004129	hsa_circ_0004129	circRNA	1.60855	0.00043
hsa_circ_0113641	hsa_circ_0113641	circRNA	1.60843	0.00032
hsa_circ_0066966	hsa_circ_0066966	circRNA	1.60761	0
hsa_circ_0107419	hsa_circ_0107419	circRNA	1.6067	1e-05
9518	GDF15	mRNA	1.60649	0
hsa_circ_0040199	hsa_circ_0040199	circRNA	1.60638	0
hsa_circ_0034530	hsa_circ_0034530	circRNA	1.60538	0.0005
hsa_circ_0034121	hsa_circ_0034121	circRNA	1.60458	0.00083
101927509	LOC101927509	mRNA	1.6002	1e-05
hsa_circ_0009817	hsa_circ_0009817	circRNA	1.59908	0.00056
hsa_circ_0038639	hsa_circ_0038639	circRNA	1.5985	0.00083
hsa_circ_0110706	hsa_circ_0110706	circRNA	1.59835	0.00083
100505530	LINC02520	mRNA	1.59631	0
hsa_circ_0105645	hsa_circ_0105645	circRNA	1.59631	0
BGIG9606_50948	BGIG9606_50948	lncRNA	1.59396	0
hsa_circ_0034138	hsa_circ_0034138	circRNA	1.59396	0.00012
hsa_circ_0110857	hsa_circ_0110857	circRNA	1.59381	0.00085
hsa_circ_0000395	hsa_circ_0000395	circRNA	1.59166	0.00071
hsa_circ_0088941	hsa_circ_0088941	circRNA	1.59125	0
730102	CRYZL2P	lncRNA	1.59125	0
hsa_circ_0029563	hsa_circ_0029563	circRNA	1.58947	0
105370178	LOC105370178	mRNA	1.58809	0.00084
10011	SRA1	mRNA	1.58809	0
hsa_circ_0102519	hsa_circ_0102519	circRNA	1.58809	0.00095
hsa_circ_0027258	hsa_circ_0027258	circRNA	1.58688	2e-05
hsa_circ_0008614	hsa_circ_0008614	circRNA	1.58637	0.00093
BGIG9606_36074	BGIG9606_36074	mRNA	1.58433	0.00071
hsa_circ_0114114	hsa_circ_0114114	circRNA	1.58433	0.00011
102723665	LOC102723665	mRNA	1.58433	3e-05
25764	HYPK	mRNA	1.58433	0
hsa_circ_0098767	hsa_circ_0098767	circRNA	1.58433	0.00042
hsa_circ_0091982	hsa_circ_0091982	circRNA	1.58433	3e-05
hsa_circ_0080108	hsa_circ_0080108	circRNA	1.58433	0.00011
BGIG9606_39420	BGIG9606_39420	lncRNA	1.58387	1e-05
hsa_circ_0018899	hsa_circ_0018899	circRNA	1.57982	0
hsa_circ_0065366	hsa_circ_0065366	circRNA	1.57982	0.00011
hsa_circ_0098390	hsa_circ_0098390	circRNA	1.57982	0
BGIG9606_52251	BGIG9606_52251	lncRNA	1.57982	0
hsa_circ_0039469	hsa_circ_0039469	circRNA	1.57741	0
7099	TLR4	mRNA	1.5772	0
hsa_circ_0114005	hsa_circ_0114005	circRNA	1.57588	1e-05
hsa_circ_0016418	hsa_circ_0016418	circRNA	1.57428	0.00085
105371017	LOC105371017	lncRNA	1.57428	1e-05
BGIG9606_36882	BGIG9606_36882	lncRNA	1.57428	6e-05
107985320	LOC107985320	mRNA	1.57428	1e-05
100507612	LINC00402	mRNA	1.57428	6e-05
101927330	LOC101927330	mRNA	1.57428	0
55240	STEAP3	mRNA	1.57428	1e-05
6347	CCL2	mRNA	1.57428	0
139189	DGKK	mRNA	1.57141	0
BGIG9606_45187	BGIG9606_45187	lncRNA	1.57063	0.0002
hsa_circ_0005492	hsa_circ_0005492	circRNA	1.57025	0.00031
79992	AGPAT4-IT1	lncRNA	1.57024	0
BGIG9606_53885	BGIG9606_53885	mRNA	1.56797	0
hsa_circ_0007745	hsa_circ_0007745	circRNA	1.56606	0
153770	PLAC8L1	mRNA	1.56502	0
hsa_circ_0048660	hsa_circ_0048660	circRNA	1.5646	0
hsa_circ_0008453	hsa_circ_0008453	circRNA	1.56366	0.0005
100132111	LOC100132111	mRNA	1.56314	0
hsa_circ_0027790	hsa_circ_0027790	circRNA	1.56252	0.00026
hsa_circ_0020933	hsa_circ_0020933	circRNA	1.56039	0.00038
8759	ADAM1A	lncRNA	1.55834	0
80201	HKDC1	mRNA	1.55833	0
hsa_circ_0007283	hsa_circ_0007283	circRNA	1.55815	0.00085
hsa_circ_0136154	hsa_circ_0136154	circRNA	1.55445	0.00057
hsa_circ_0074873	hsa_circ_0074873	circRNA	1.55278	0
4496	MT1H	mRNA	1.55273	0.00011
hsa_circ_0089429	hsa_circ_0089429	circRNA	1.55219	0
hsa_circ_0116654	hsa_circ_0116654	circRNA	1.55196	0.0005
3113	HLA-DPA1	mRNA	1.55135	2e-05
hsa_circ_0024008	hsa_circ_0024008	circRNA	1.54905	4e-05
hsa_circ_0026484	hsa_circ_0026484	circRNA	1.54882	0.00083
284434	NWD1	mRNA	1.54627	0
hsa_circ_0087492	hsa_circ_0087492	circRNA	1.54627	1e-05
hsa_circ_0114927	hsa_circ_0114927	circRNA	1.54627	0.00085
hsa_circ_0127818	hsa_circ_0127818	circRNA	1.54627	0
114798	SLITRK1	mRNA	1.54568	0
26301	GBGT1	mRNA	1.54257	0
hsa_circ_0082612	hsa_circ_0082612	circRNA	1.54127	0.00057
hsa_circ_0057397	hsa_circ_0057397	circRNA	1.54019	0.00065
hsa_circ_0138628	hsa_circ_0138628	circRNA	1.53853	0.00085
hsa_circ_0029238	hsa_circ_0029238	circRNA	1.53853	0.00025
BGIG9606_44073	BGIG9606_44073	mRNA	1.53853	0
79931	TNIP3	mRNA	1.53853	0
100419583	LOC100419583	lncRNA	1.53853	0
BGIG9606_53990	BGIG9606_53990	mRNA	1.53853	0
hsa_circ_0040158	hsa_circ_0040158	circRNA	1.53853	9e-05
hsa_circ_0050149	hsa_circ_0050149	circRNA	1.53746	4e-05
hsa_circ_0076288	hsa_circ_0076288	circRNA	1.53746	0.00019
hsa_circ_0087467	hsa_circ_0087467	circRNA	1.53701	0
hsa_circ_0064571	hsa_circ_0064571	circRNA	1.53693	0
340529	PABPC1L2A	mRNA	1.53661	0
hsa_circ_0109224	hsa_circ_0109224	circRNA	1.5327	0.00031
145226	RDH12	mRNA	1.53177	5e-05
hsa_circ_0103538	hsa_circ_0103538	circRNA	1.52975	0.00011
10008	KCNE3	mRNA	1.52919	0.00042
hsa_circ_0110744	hsa_circ_0110744	circRNA	1.52919	0.00083
101928692	LOC101928692	mRNA	1.52919	0.00059
83876	MRO	mRNA	1.52919	1e-05
BGIG9606_38129	BGIG9606_38129	mRNA	1.52919	0.00047
hsa_circ_0012133	hsa_circ_0012133	circRNA	1.52919	0
hsa_circ_0079302	hsa_circ_0079302	circRNA	1.52919	0
7857	SCG2	mRNA	1.52789	0
10537	UBD	mRNA	1.52597	2e-05
hsa_circ_0027374	hsa_circ_0027374	circRNA	1.52181	1e-05
107986864	LOC107986864	mRNA	1.51942	0
112268117	LOC112268117	mRNA	1.51862	0.00097
hsa_circ_0127599	hsa_circ_0127599	circRNA	1.51685	0.00083
hsa_circ_0089425	hsa_circ_0089425	circRNA	1.51633	0.00085
BGIG9606_48150	BGIG9606_48150	mRNA	1.51325	0
730013	ABCC6P2	lncRNA	1.51325	7e-05
373509	USP50	mRNA	1.51089	0
hsa_circ_0003668	hsa_circ_0003668	circRNA	1.51089	2e-05
51003	MED31	mRNA	1.50983	0
80072	HEXA-AS1	lncRNA	1.50786	0
151009	LINC01106	mRNA	1.50531	0
BGIG9606_47638	BGIG9606_47638	lncRNA	1.50504	1e-05
hsa_circ_0029570	hsa_circ_0029570	circRNA	1.5032	8e-05
hsa_circ_0070914	hsa_circ_0070914	circRNA	1.5032	0
hsa_circ_0059656	hsa_circ_0059656	circRNA	1.5032	0.00068
hsa_circ_0099237	hsa_circ_0099237	circRNA	1.5032	0.0001
28988	DBNL	mRNA	1.5032	0
hsa_circ_0074294	hsa_circ_0074294	circRNA	1.5032	0.00019
hsa_circ_0013772	hsa_circ_0013772	circRNA	1.5032	0.00011
hsa_circ_0030202	hsa_circ_0030202	circRNA	1.50236	0.00083
51129	ANGPTL4	mRNA	1.50206	0
hsa_circ_0101178	hsa_circ_0101178	circRNA	1.50168	0.00038
hsa_circ_0122831	hsa_circ_0122831	circRNA	1.49916	0.00061
hsa_circ_0039226	hsa_circ_0039226	circRNA	1.49845	0
79008	SLX1B	mRNA	1.49628	0
hsa_circ_0029567	hsa_circ_0029567	circRNA	1.49498	7e-05
hsa_circ_0087469	hsa_circ_0087469	circRNA	1.49443	0
hsa_circ_0134519	hsa_circ_0134519	circRNA	1.49359	6e-05
100874188	LINC00571	mRNA	1.4934	0
hsa_circ_0047319	hsa_circ_0047319	circRNA	1.49325	0.00011
105369691	LOC105369691	mRNA	1.49286	0
hsa_circ_0004798	hsa_circ_0004798	circRNA	1.49138	0.00037
hsa_circ_0014907	hsa_circ_0014907	circRNA	1.49122	0
hsa_circ_0028170	hsa_circ_0028170	circRNA	1.49122	0.00071
BGIG9606_50974	BGIG9606_50974	lncRNA	1.49122	0.00038
100506325	SP2-AS1	mRNA	1.49122	0
hsa_circ_0058749	hsa_circ_0058749	circRNA	1.49122	0.0005
10739	RFPL2	mRNA	1.49122	1e-05
100271835	LIMS3-LOC440895	mRNA	1.49122	0
hsa_circ_0089923	hsa_circ_0089923	circRNA	1.4908	0.00021
hsa_circ_0127830	hsa_circ_0127830	circRNA	1.49059	1e-05
105371638	LOC105371638	lncRNA	1.48856	0.00011
5179	PENK	mRNA	1.48855	0
hsa_circ_0040797	hsa_circ_0040797	circRNA	1.48434	0
hsa_circ_0140167	hsa_circ_0140167	circRNA	1.48434	0
hsa_circ_0140671	hsa_circ_0140671	circRNA	1.48257	0
hsa_circ_0079371	hsa_circ_0079371	circRNA	1.48177	0.00031
hsa_circ_0076289	hsa_circ_0076289	circRNA	1.48082	4e-05
hsa_circ_0122343	hsa_circ_0122343	circRNA	1.47975	0
hsa_circ_0064857	hsa_circ_0064857	circRNA	1.47809	0.00021
101927383	LOC101927383	lncRNA	1.47673	0.00073
hsa_circ_0078546	hsa_circ_0078546	circRNA	1.47673	5e-05
hsa_circ_0096784	hsa_circ_0096784	circRNA	1.47673	0
BGIG9606_68385	BGIG9606_68385	mRNA	1.47673	4e-05
hsa_circ_0021087	hsa_circ_0021087	circRNA	1.47673	0
401164	LINC01060	mRNA	1.47673	4e-05
BGIG9606_43657	BGIG9606_43657	mRNA	1.47673	0
hsa_circ_0137738	hsa_circ_0137738	circRNA	1.47673	0.0006
112268047	LOC112268047	lncRNA	1.47421	1e-05
hsa_circ_0097098	hsa_circ_0097098	circRNA	1.47402	7e-05
hsa_circ_0034511	hsa_circ_0034511	circRNA	1.47299	4e-05
hsa_circ_0087789	hsa_circ_0087789	circRNA	1.47261	0.00023
107986641	LOC107986641	mRNA	1.47261	0.00028
161142	FAM71D	mRNA	1.47261	0.001
hsa_circ_0031373	hsa_circ_0031373	circRNA	1.47178	0
hsa_circ_0003967	hsa_circ_0003967	circRNA	1.47053	0
hsa_circ_0120398	hsa_circ_0120398	circRNA	1.47003	6e-05
hsa_circ_0122883	hsa_circ_0122883	circRNA	1.47003	0
105376536	LOC105376536	lncRNA	1.47003	0
hsa_circ_0075716	hsa_circ_0075716	circRNA	1.47003	0.0001
hsa_circ_0066257	hsa_circ_0066257	circRNA	1.46826	0
hsa_circ_0123845	hsa_circ_0123845	circRNA	1.46826	2e-05
hsa_circ_0108034	hsa_circ_0108034	circRNA	1.466	0
hsa_circ_0103149	hsa_circ_0103149	circRNA	1.46565	0.00048
hsa_circ_0124793	hsa_circ_0124793	circRNA	1.46538	0
100507334	LOC100507334	mRNA	1.46359	0
hsa_circ_0014205	hsa_circ_0014205	circRNA	1.4629	0
hsa_circ_0112094	hsa_circ_0112094	circRNA	1.4588	0.0005
BGIG9606_44973	BGIG9606_44973	lncRNA	1.4588	0
hsa_circ_0001329	hsa_circ_0001329	circRNA	1.4588	0.00014
hsa_circ_0019333	hsa_circ_0019333	circRNA	1.4588	0.00024
hsa_circ_0101190	hsa_circ_0101190	circRNA	1.4588	0
220594	USP32P2	lncRNA	1.4588	0
hsa_circ_0048217	hsa_circ_0048217	circRNA	1.45653	0
hsa_circ_0009833	hsa_circ_0009833	circRNA	1.45613	0
201780	SLC10A4	mRNA	1.45553	0
hsa_circ_0002990	hsa_circ_0002990	circRNA	1.45484	0
hsa_circ_0028815	hsa_circ_0028815	circRNA	1.45278	0.00085
hsa_circ_0035542	hsa_circ_0035542	circRNA	1.45218	0
hsa_circ_0136754	hsa_circ_0136754	circRNA	1.45131	0.0005
hsa_circ_0022318	hsa_circ_0022318	circRNA	1.45	0.00083
hsa_circ_0114725	hsa_circ_0114725	circRNA	1.44976	0.00034
hsa_circ_0135116	hsa_circ_0135116	circRNA	1.44976	4e-05
hsa_circ_0067277	hsa_circ_0067277	circRNA	1.44816	8e-05
hsa_circ_0101406	hsa_circ_0101406	circRNA	1.44816	4e-05
80004	ESRP2	mRNA	1.44816	2e-05
hsa_circ_0067637	hsa_circ_0067637	circRNA	1.44779	0.00042
hsa_circ_0009780	hsa_circ_0009780	circRNA	1.44618	0.00025
BGIG9606_37491	BGIG9606_37491	lncRNA	1.44554	0
BGIG9606_51641	BGIG9606_51641	lncRNA	1.4443	0.00048
BGIG9606_36911	BGIG9606_36911	lncRNA	1.44416	0
hsa_circ_0040182	hsa_circ_0040182	circRNA	1.44359	0
hsa_circ_0078081	hsa_circ_0078081	circRNA	1.44232	0.00083
hsa_circ_0117818	hsa_circ_0117818	circRNA	1.44232	0.00031
hsa_circ_0042956	hsa_circ_0042956	circRNA	1.44232	4e-05
hsa_circ_0073136	hsa_circ_0073136	circRNA	1.44232	0.0001
hsa_circ_0087468	hsa_circ_0087468	circRNA	1.44232	3e-05
BGIG9606_52218	BGIG9606_52218	lncRNA	1.44232	0
202151	RANBP3L	mRNA	1.44232	0
hsa_circ_0040604	hsa_circ_0040604	circRNA	1.44232	0.0001
100533195	FAM24B-CUZD1	mRNA	1.44232	6e-05
hsa_circ_0102733	hsa_circ_0102733	circRNA	1.44136	7e-05
101929120	LINC01351	lncRNA	1.44058	0
BGIG9606_49708	BGIG9606_49708	lncRNA	1.43861	1e-05
hsa_circ_0089492	hsa_circ_0089492	circRNA	1.43858	0.00014
hsa_circ_0013929	hsa_circ_0013929	circRNA	1.43665	0.00095
hsa_circ_0003146	hsa_circ_0003146	circRNA	1.43658	0.00085
hsa_circ_0105748	hsa_circ_0105748	circRNA	1.43608	0
hsa_circ_0006462	hsa_circ_0006462	circRNA	1.4325	0.0006
hsa_circ_0030737	hsa_circ_0030737	circRNA	1.43141	0
BGIG9606_47935	BGIG9606_47935	mRNA	1.43083	3e-05
hsa_circ_0049753	hsa_circ_0049753	circRNA	1.43079	0.0001
hsa_circ_0039217	hsa_circ_0039217	circRNA	1.43079	2e-05
hsa_circ_0019332	hsa_circ_0019332	circRNA	1.43079	0.00083
101927182	LOC101927182	lncRNA	1.42843	5e-05
hsa_circ_0024010	hsa_circ_0024010	circRNA	1.42712	0.00019
hsa_circ_0021025	hsa_circ_0021025	circRNA	1.42493	0.0006
107987206	LOC107987206	lncRNA	1.42469	0.00048
BGIG9606_36966	BGIG9606_36966	lncRNA	1.42457	0.00037
hsa_circ_0026008	hsa_circ_0026008	circRNA	1.42228	0.00011
hsa_circ_0031564	hsa_circ_0031564	circRNA	1.42228	0
hsa_circ_0088591	hsa_circ_0088591	circRNA	1.42228	0.00083
151295	SLC23A3	mRNA	1.42228	0
hsa_circ_0033462	hsa_circ_0033462	circRNA	1.42162	3e-05
hsa_circ_0069885	hsa_circ_0069885	circRNA	1.42064	0.00061
11122	PTPRT	mRNA	1.42002	0
hsa_circ_0046273	hsa_circ_0046273	circRNA	1.41963	0.0007
100130522	PARD6G-AS1	mRNA	1.41882	0
hsa_circ_0030596	hsa_circ_0030596	circRNA	1.41722	0.00027
hsa_circ_0135154	hsa_circ_0135154	circRNA	1.4159	0.00085
hsa_circ_0024011	hsa_circ_0024011	circRNA	1.41573	1e-05
hsa_circ_0028961	hsa_circ_0028961	circRNA	1.41573	0
hsa_circ_0129206	hsa_circ_0129206	circRNA	1.41573	0
652995	UCA1	mRNA	1.41573	0
84101	USP44	mRNA	1.41513	0
hsa_circ_0132342	hsa_circ_0132342	circRNA	1.413	0.00013
105371295	LINC02137	lncRNA	1.413	0
hsa_circ_0018095	hsa_circ_0018095	circRNA	1.413	0
5069	PAPPA	mRNA	1.413	0
hsa_circ_0056965	hsa_circ_0056965	circRNA	1.41237	0.00085
hsa_circ_0007061	hsa_circ_0007061	circRNA	1.41193	0.00017
BGIG9606_52361	BGIG9606_52361	lncRNA	1.41024	2e-05
hsa_circ_0123243	hsa_circ_0123243	circRNA	1.40964	0.00012
hsa_circ_0068315	hsa_circ_0068315	circRNA	1.40945	0
hsa_circ_0070500	hsa_circ_0070500	circRNA	1.40756	0
hsa_circ_0108631	hsa_circ_0108631	circRNA	1.40657	0.00061
hsa_circ_0108033	hsa_circ_0108033	circRNA	1.40634	4e-05
100130934	ZNF663P	lncRNA	1.40634	0
hsa_circ_0111681	hsa_circ_0111681	circRNA	1.40634	4e-05
hsa_circ_0127831	hsa_circ_0127831	circRNA	1.40634	0
hsa_circ_0089476	hsa_circ_0089476	circRNA	1.40634	0
hsa_circ_0088254	hsa_circ_0088254	circRNA	1.40634	0.0006
1522	CTSZ	mRNA	1.40634	1e-05
137209	ZNF572	mRNA	1.40622	0
hsa_circ_0095234	hsa_circ_0095234	circRNA	1.40586	0.00011
hsa_circ_0048328	hsa_circ_0048328	circRNA	1.40366	1e-05
hsa_circ_0014507	hsa_circ_0014507	circRNA	1.40167	3e-05
hsa_circ_0040163	hsa_circ_0040163	circRNA	1.40132	0
BGIG9606_41502	BGIG9606_41502	lncRNA	1.40112	0.00013
644524	NKX2-4	mRNA	1.39991	6e-05
hsa_circ_0094057	hsa_circ_0094057	circRNA	1.39887	0
hsa_circ_0086729	hsa_circ_0086729	circRNA	1.39872	0
283860	LINC00304	lncRNA	1.39773	0
91156	IGFN1	mRNA	1.3974	0
284306	ZNF547	mRNA	1.39732	0
hsa_circ_0127894	hsa_circ_0127894	circRNA	1.39729	0.00011
hsa_circ_0110424	hsa_circ_0110424	circRNA	1.39426	0
hsa_circ_0022578	hsa_circ_0022578	circRNA	1.39307	8e-05
hsa_circ_0053429	hsa_circ_0053429	circRNA	1.39169	0
hsa_circ_0039740	hsa_circ_0039740	circRNA	1.39169	0
hsa_circ_0082061	hsa_circ_0082061	circRNA	1.39145	0.00035
hsa_circ_0002023	hsa_circ_0002023	circRNA	1.39144	0
hsa_circ_0060686	hsa_circ_0060686	circRNA	1.38772	0.0005
hsa_circ_0104642	hsa_circ_0104642	circRNA	1.38772	0.00011
101929898	LOC101929898	mRNA	1.38772	0.00089
hsa_circ_0073775	hsa_circ_0073775	circRNA	1.38772	0
hsa_circ_0086640	hsa_circ_0086640	circRNA	1.3869	0.00019
hsa_circ_0034443	hsa_circ_0034443	circRNA	1.38542	0.00085
105371159	LOC105371159	mRNA	1.3848	0.00024
1124	CHN2	mRNA	1.38436	0
83733	SLC25A18	mRNA	1.38257	0
hsa_circ_0066928	hsa_circ_0066928	circRNA	1.38257	0.00069
hsa_circ_0021424	hsa_circ_0021424	circRNA	1.38199	0.00092
8645	KCNK5	mRNA	1.3818	0
BGIG9606_55671	BGIG9606_55671	lncRNA	1.3808	0.00023
hsa_circ_0008073	hsa_circ_0008073	circRNA	1.38069	0.00065
hsa_circ_0068322	hsa_circ_0068322	circRNA	1.37862	0.00014
hsa_circ_0004652	hsa_circ_0004652	circRNA	1.37818	0.00011
hsa_circ_0008041	hsa_circ_0008041	circRNA	1.377	1e-05
hsa_circ_0005052	hsa_circ_0005052	circRNA	1.37634	0.00019
hsa_circ_0018845	hsa_circ_0018845	circRNA	1.37461	0.00021
100507534	LINC02192	lncRNA	1.37445	0.00017
102723759	LOC102723759	lncRNA	1.37397	0.00044
hsa_circ_0071883	hsa_circ_0071883	circRNA	1.37391	0.00031
hsa_circ_0034438	hsa_circ_0034438	circRNA	1.37284	0
hsa_circ_0039015	hsa_circ_0039015	circRNA	1.37054	0.00083
100379251	NPPA-AS1	lncRNA	1.36707	0.00015
100130776	AGAP2-AS1	mRNA	1.36659	0
hsa_circ_0105659	hsa_circ_0105659	circRNA	1.36633	4e-05
hsa_circ_0050655	hsa_circ_0050655	circRNA	1.36569	0.00026
100129196	MATN1-AS1	mRNA	1.36569	0.00074
hsa_circ_0121724	hsa_circ_0121724	circRNA	1.36569	1e-05
BGIG9606_48072	BGIG9606_48072	mRNA	1.36569	0
100506443	ITPKB-IT1	mRNA	1.36569	0
hsa_circ_0103458	hsa_circ_0103458	circRNA	1.36569	0.00085
hsa_circ_0085295	hsa_circ_0085295	circRNA	1.36569	0
hsa_circ_0073761	hsa_circ_0073761	circRNA	1.36569	1e-05
9607	CARTPT	mRNA	1.36569	0
hsa_circ_0135156	hsa_circ_0135156	circRNA	1.36569	0.00085
BGIG9606_53171	BGIG9606_53171	mRNA	1.36569	1e-05
BGIG9606_49268	BGIG9606_49268	lncRNA	1.36569	0
101930129	LOC101930129	lncRNA	1.36569	0.00018
BGIG9606_36676	BGIG9606_36676	lncRNA	1.36569	0
hsa_circ_0026761	hsa_circ_0026761	circRNA	1.36569	0.00085
hsa_circ_0083654	hsa_circ_0083654	circRNA	1.36569	0.00011
BGIG9606_45198	BGIG9606_45198	lncRNA	1.36569	4e-05
9997	SCO2	mRNA	1.36353	5e-05
1026	CDKN1A	mRNA	1.3618	0
hsa_circ_0103053	hsa_circ_0103053	circRNA	1.36152	0.0006
hsa_circ_0029610	hsa_circ_0029610	circRNA	1.36059	0
hsa_circ_0140655	hsa_circ_0140655	circRNA	1.36035	0.00087
hsa_circ_0056344	hsa_circ_0056344	circRNA	1.35953	0.00013
2523	FUT1	mRNA	1.35927	0.00014
hsa_circ_0131689	hsa_circ_0131689	circRNA	1.35899	0.00083
hsa_circ_0133102	hsa_circ_0133102	circRNA	1.35309	1e-05
hsa_circ_0090294	hsa_circ_0090294	circRNA	1.35309	0.0006
hsa_circ_0050032	hsa_circ_0050032	circRNA	1.35266	0.00031
hsa_circ_0072031	hsa_circ_0072031	circRNA	1.35177	0
105372482	LOC105372482	mRNA	1.3507	7e-05
hsa_circ_0024475	hsa_circ_0024475	circRNA	1.35043	1e-05
hsa_circ_0056826	hsa_circ_0056826	circRNA	1.34932	0.00071
hsa_circ_0062383	hsa_circ_0062383	circRNA	1.34862	0.00042
401589	LOC401589	lncRNA	1.34862	1e-05
105371374	ATP2C2-AS1	lncRNA	1.34862	6e-05
105374102	LOC105374102	mRNA	1.34755	0.00042
BGIG9606_43672	BGIG9606_43672	lncRNA	1.34718	4e-05
hsa_circ_0107132	hsa_circ_0107132	circRNA	1.34695	0.00015
hsa_circ_0107684	hsa_circ_0107684	circRNA	1.34633	0.00021
680	BRS3	mRNA	1.34633	1e-05
5148	PDE6G	mRNA	1.34633	0.00082
hsa_circ_0080815	hsa_circ_0080815	circRNA	1.34633	0.00033
100996511	LINC01355	lncRNA	1.34333	0
hsa_circ_0048763	hsa_circ_0048763	circRNA	1.34333	0
hsa_circ_0092806	hsa_circ_0092806	circRNA	1.34333	0.00087
hsa_circ_0044941	hsa_circ_0044941	circRNA	1.34333	0.00032
BGIG9606_68077	BGIG9606_68077	mRNA	1.34333	3e-05
BGIG9606_68719	BGIG9606_68719	mRNA	1.34333	0
BGIG9606_51429	BGIG9606_51429	mRNA	1.34333	0
2832	NPBWR2	mRNA	1.34038	0.00033
hsa_circ_0054760	hsa_circ_0054760	circRNA	1.33804	0.00015
BGIG9606_47758	BGIG9606_47758	mRNA	1.3378	0.00024
hsa_circ_0014228	hsa_circ_0014228	circRNA	1.33717	0
101928841	LOC101928841	mRNA	1.33467	0.00075
BGIG9606_51478	BGIG9606_51478	lncRNA	1.33391	0
BGIG9606_38237	BGIG9606_38237	lncRNA	1.33208	0
hsa_circ_0036251	hsa_circ_0036251	circRNA	1.33175	0
hsa_circ_0034541	hsa_circ_0034541	circRNA	1.3316	3e-05
hsa_circ_0066258	hsa_circ_0066258	circRNA	1.33101	0
hsa_circ_0040268	hsa_circ_0040268	circRNA	1.33101	0.00011
hsa_circ_0056091	hsa_circ_0056091	circRNA	1.33091	0.0006
55009	C19orf24	mRNA	1.33065	0
hsa_circ_0106411	hsa_circ_0106411	circRNA	1.33039	0.00025
BGIG9606_36321	BGIG9606_36321	lncRNA	1.32917	0.0001
102724934	LOC102724934	mRNA	1.32917	0
BGIG9606_53917	BGIG9606_53917	mRNA	1.32917	0
100506736	SLFN12L	mRNA	1.32904	0
284240	LOC284240	lncRNA	1.32387	0.00026
hsa_circ_0067924	hsa_circ_0067924	circRNA	1.32387	0.00028
hsa_circ_0060597	hsa_circ_0060597	circRNA	1.32387	0
hsa_circ_0075721	hsa_circ_0075721	circRNA	1.32387	2e-05
112268145	LOC112268145	mRNA	1.32387	0
BGIG9606_68500	BGIG9606_68500	mRNA	1.32387	0
hsa_circ_0006884	hsa_circ_0006884	circRNA	1.32387	1e-05
hsa_circ_0039713	hsa_circ_0039713	circRNA	1.31959	3e-05
hsa_circ_0098634	hsa_circ_0098634	circRNA	1.31947	0
hsa_circ_0084711	hsa_circ_0084711	circRNA	1.31928	0.00083
hsa_circ_0094979	hsa_circ_0094979	circRNA	1.31656	0.00057
BGIG9606_51262	BGIG9606_51262	lncRNA	1.31617	0
hsa_circ_0086398	hsa_circ_0086398	circRNA	1.31573	0.00083
hsa_circ_0135444	hsa_circ_0135444	circRNA	1.31507	0.00023
hsa_circ_0034448	hsa_circ_0034448	circRNA	1.31487	0.00011
493913	PAPPA-AS1	lncRNA	1.31385	0
hsa_circ_0046085	hsa_circ_0046085	circRNA	1.31385	1e-05
hsa_circ_0031939	hsa_circ_0031939	circRNA	1.31385	0.00024
84959	UBASH3B	mRNA	1.31385	0
101928605	LOC101928605	mRNA	1.31225	9e-05
BGIG9606_67817	BGIG9606_67817	mRNA	1.31158	2e-05
hsa_circ_0022966	hsa_circ_0022966	circRNA	1.31158	0
115795	FANCD2OS	mRNA	1.31055	0.00056
hsa_circ_0011000	hsa_circ_0011000	circRNA	1.30711	6e-05
728377	ARHGEF34P	mRNA	1.3068	0
hsa_circ_0091900	hsa_circ_0091900	circRNA	1.3068	0.0001
hsa_circ_0019413	hsa_circ_0019413	circRNA	1.3068	0.00024
55211	DPPA4	mRNA	1.3068	0
hsa_circ_0073994	hsa_circ_0073994	circRNA	1.30598	0.00093
BGIG9606_41702	BGIG9606_41702	mRNA	1.30535	2e-05
hsa_circ_0137005	hsa_circ_0137005	circRNA	1.30523	0
hsa_circ_0065862	hsa_circ_0065862	circRNA	1.30315	0.00052
hsa_circ_0038743	hsa_circ_0038743	circRNA	1.303	4e-05
150568	LINC01102	mRNA	1.30156	3e-05
100506474	LOC100506474	mRNA	1.30156	0.00057
hsa_circ_0068580	hsa_circ_0068580	circRNA	1.30129	1e-05
9836	LCMT2	mRNA	1.30011	0
hsa_circ_0087488	hsa_circ_0087488	circRNA	1.29974	0.00011
hsa_circ_0086809	hsa_circ_0086809	circRNA	1.29843	0.00093
hsa_circ_0030034	hsa_circ_0030034	circRNA	1.29752	0.00035
hsa_circ_0013921	hsa_circ_0013921	circRNA	1.29615	0.00017
hsa_circ_0028230	hsa_circ_0028230	circRNA	1.29354	0.00083
105379583	LOC105379583	mRNA	1.29169	2e-05
100874034	UBXN7-AS1	mRNA	1.29169	0.0001
60598	KCNK15	mRNA	1.28996	0.00052
105371419	LOC105371419	mRNA	1.28769	0.00048
hsa_circ_0085558	hsa_circ_0085558	circRNA	1.28769	0.00043
hsa_circ_0034517	hsa_circ_0034517	circRNA	1.28659	0.00055
26191	PTPN22	mRNA	1.28644	0
hsa_circ_0058506	hsa_circ_0058506	circRNA	1.28477	0.00018
7425	VGF	mRNA	1.28442	0
hsa_circ_0066077	hsa_circ_0066077	circRNA	1.28411	1e-05
440021	KRTAP5-2	mRNA	1.28391	0.00023
hsa_circ_0067279	hsa_circ_0067279	circRNA	1.28193	0.00092
hsa_circ_0066255	hsa_circ_0066255	circRNA	1.2808	0
hsa_circ_0019201	hsa_circ_0019201	circRNA	1.2808	0.0006
146	ADRA1D	mRNA	1.2808	0
hsa_circ_0031161	hsa_circ_0031161	circRNA	1.2808	0.00093
hsa_circ_0017615	hsa_circ_0017615	circRNA	1.2808	6e-05
hsa_circ_0062233	hsa_circ_0062233	circRNA	1.2808	0
100996609	LINC01436	mRNA	1.2808	3e-05
hsa_circ_0073586	hsa_circ_0073586	circRNA	1.2808	0.00085
hsa_circ_0101725	hsa_circ_0101725	circRNA	1.2808	0
hsa_circ_0039471	hsa_circ_0039471	circRNA	1.2808	0
BGIG9606_48491	BGIG9606_48491	lncRNA	1.2808	0
BGIG9606_53984	BGIG9606_53984	mRNA	1.2808	0.00073
hsa_circ_0095391	hsa_circ_0095391	circRNA	1.2808	4e-05
hsa_circ_0049177	hsa_circ_0049177	circRNA	1.27879	0.00011
hsa_circ_0075352	hsa_circ_0075352	circRNA	1.27835	0
54944	LINC01521	lncRNA	1.27823	0
1306	COL15A1	mRNA	1.27823	9e-05
hsa_circ_0072267	hsa_circ_0072267	circRNA	1.27823	1e-05
hsa_circ_0019804	hsa_circ_0019804	circRNA	1.27823	0.00085
hsa_circ_0100817	hsa_circ_0100817	circRNA	1.27823	0
hsa_circ_0087761	hsa_circ_0087761	circRNA	1.27643	4e-05
54913	RPP25	mRNA	1.27643	0
hsa_circ_0044865	hsa_circ_0044865	circRNA	1.27643	0
hsa_circ_0020882	hsa_circ_0020882	circRNA	1.27571	0.00023
BGIG9606_40007	BGIG9606_40007	lncRNA	1.27567	0
hsa_circ_0092020	hsa_circ_0092020	circRNA	1.27536	0.0006
100134040	LOC100134040	mRNA	1.27533	0
hsa_circ_0040174	hsa_circ_0040174	circRNA	1.27509	0.00038
hsa_circ_0040180	hsa_circ_0040180	circRNA	1.27443	4e-05
hsa_circ_0003596	hsa_circ_0003596	circRNA	1.27203	0.00015
285359	PDCL3P4	lncRNA	1.27103	0
hsa_circ_0119782	hsa_circ_0119782	circRNA	1.27054	2e-05
hsa_circ_0071113	hsa_circ_0071113	circRNA	1.26979	0.00011
hsa_circ_0089614	hsa_circ_0089614	circRNA	1.26945	0
105372833	LOC105372833	mRNA	1.2669	0
28	ABO	mRNA	1.26616	0
hsa_circ_0036464	hsa_circ_0036464	circRNA	1.26616	0
hsa_circ_0056739	hsa_circ_0056739	circRNA	1.26616	0.00085
hsa_circ_0128401	hsa_circ_0128401	circRNA	1.26616	0.0005
hsa_circ_0052117	hsa_circ_0052117	circRNA	1.26616	0.00083
84541	KBTBD8	mRNA	1.26616	0
114897	C1QTNF1	mRNA	1.26616	0.00038
hsa_circ_0032786	hsa_circ_0032786	circRNA	1.26616	0
hsa_circ_0067669	hsa_circ_0067669	circRNA	1.26616	1e-05
4166	CHST6	mRNA	1.26616	0
199	AIF1	mRNA	1.26616	0
hsa_circ_0016769	hsa_circ_0016769	circRNA	1.26616	0
970	CD70	mRNA	1.26616	0
hsa_circ_0088817	hsa_circ_0088817	circRNA	1.26616	0.00057
hsa_circ_0019253	hsa_circ_0019253	circRNA	1.26616	0
50486	G0S2	mRNA	1.26616	1e-05
284402	SCGB2B2	mRNA	1.26616	0
hsa_circ_0082156	hsa_circ_0082156	circRNA	1.26616	0.00042
BGIG9606_40755	BGIG9606_40755	lncRNA	1.26441	0.00081
hsa_circ_0051420	hsa_circ_0051420	circRNA	1.26409	0
BGIG9606_67675	BGIG9606_67675	mRNA	1.26346	0
2702	GJA5	mRNA	1.26308	0
hsa_circ_0103121	hsa_circ_0103121	circRNA	1.26306	1e-05
hsa_circ_0115295	hsa_circ_0115295	circRNA	1.2626	0.00087
222967	RSPH10B	mRNA	1.26255	0
283683	LOC283683	mRNA	1.26189	0
hsa_circ_0139361	hsa_circ_0139361	circRNA	1.26056	0.00031
hsa_circ_0044363	hsa_circ_0044363	circRNA	1.25998	0.00015
hsa_circ_0101555	hsa_circ_0101555	circRNA	1.25836	0.0006
hsa_circ_0127994	hsa_circ_0127994	circRNA	1.2579	0
hsa_circ_0077102	hsa_circ_0077102	circRNA	1.25788	0.00019
56924	PAK6	mRNA	1.25737	0
hsa_circ_0053218	hsa_circ_0053218	circRNA	1.25736	0.00011
158931	TCEAL6	mRNA	1.25607	0
105371893	LOC105371893	mRNA	1.25557	2e-05
BGIG9606_62999	BGIG9606_62999	mRNA	1.25527	0
255374	MBLAC1	mRNA	1.25527	6e-05
hsa_circ_0119780	hsa_circ_0119780	circRNA	1.25527	0.00024
hsa_circ_0075038	hsa_circ_0075038	circRNA	1.25527	3e-05
hsa_circ_0115518	hsa_circ_0115518	circRNA	1.25493	0.00065
BGIG9606_65564	BGIG9606_65564	lncRNA	1.25466	0.0008
BGIG9606_49546	BGIG9606_49546	lncRNA	1.25413	0.00042
hsa_circ_0054159	hsa_circ_0054159	circRNA	1.2541	0.00024
hsa_circ_0034465	hsa_circ_0034465	circRNA	1.25371	7e-05
hsa_circ_0045941	hsa_circ_0045941	circRNA	1.25322	0.00014
hsa_circ_0008080	hsa_circ_0008080	circRNA	1.25322	0.00013
hsa_circ_0078646	hsa_circ_0078646	circRNA	1.25322	1e-05
105370213	LOC105370213	lncRNA	1.25157	0.00045
102723458	LOC102723458	mRNA	1.24948	0.00049
101927825	LOC101927825	mRNA	1.24812	2e-05
hsa_circ_0051628	hsa_circ_0051628	circRNA	1.24786	6e-05
107985504	LOC107985504	lncRNA	1.24708	0.0008
hsa_circ_0040169	hsa_circ_0040169	circRNA	1.24545	0
hsa_circ_0040793	hsa_circ_0040793	circRNA	1.2454	0.0007
hsa_circ_0134642	hsa_circ_0134642	circRNA	1.2454	0.00031
hsa_circ_0019576	hsa_circ_0019576	circRNA	1.24445	0.00057
hsa_circ_0089523	hsa_circ_0089523	circRNA	1.24406	0.0004
55238	SLC38A7	mRNA	1.24406	0
400684	LOC400684	lncRNA	1.24404	0
26025	PCDHGA12	mRNA	1.24262	0.00036
hsa_circ_0092118	hsa_circ_0092118	circRNA	1.24201	4e-05
hsa_circ_0002962	hsa_circ_0002962	circRNA	1.24181	2e-05
hsa_circ_0004925	hsa_circ_0004925	circRNA	1.24171	3e-05
hsa_circ_0101482	hsa_circ_0101482	circRNA	1.24171	0.0001
hsa_circ_0013964	hsa_circ_0013964	circRNA	1.24171	0.00014
hsa_circ_0139298	hsa_circ_0139298	circRNA	1.24171	0.00011
hsa_circ_0029447	hsa_circ_0029447	circRNA	1.24171	0.00019
101926887	LOC101926887	mRNA	1.24171	0
375791	CYSRT1	mRNA	1.24171	0
hsa_circ_0080344	hsa_circ_0080344	circRNA	1.24137	1e-05
hsa_circ_0128545	hsa_circ_0128545	circRNA	1.24074	4e-05
hsa_circ_0076221	hsa_circ_0076221	circRNA	1.24016	0
100132677	BSN-DT	mRNA	1.23991	0.00031
hsa_circ_0023023	hsa_circ_0023023	circRNA	1.23833	0.00083
110599564	EEF1AKMT4	mRNA	1.23748	0
2747	GLUD2	mRNA	1.23641	0.00013
BGIG9606_51083	BGIG9606_51083	lncRNA	1.23641	0
hsa_circ_0120795	hsa_circ_0120795	circRNA	1.23641	6e-05
hsa_circ_0115764	hsa_circ_0115764	circRNA	1.23641	0.00019
BGIG9606_48674	BGIG9606_48674	lncRNA	1.23641	0
hsa_circ_0058120	hsa_circ_0058120	circRNA	1.23603	4e-05
hsa_circ_0004191	hsa_circ_0004191	circRNA	1.23586	0.00021
hsa_circ_0034528	hsa_circ_0034528	circRNA	1.23569	0
100133991	MAP3K14-AS1	lncRNA	1.2349	0
106660606	LOC106660606	mRNA	1.23267	0
hsa_circ_0055272	hsa_circ_0055272	circRNA	1.23139	0.00026
hsa_circ_0081546	hsa_circ_0081546	circRNA	1.23139	0.00026
hsa_circ_0096555	hsa_circ_0096555	circRNA	1.23051	0.00028
hsa_circ_0087497	hsa_circ_0087497	circRNA	1.22932	0.00011
126119	JOSD2	mRNA	1.22831	4e-05
hsa_circ_0099965	hsa_circ_0099965	circRNA	1.22819	0
BGIG9606_68856	BGIG9606_68856	mRNA	1.22819	0.0003
104355286	LINC01307	lncRNA	1.22819	0
hsa_circ_0132453	hsa_circ_0132453	circRNA	1.22721	1e-05
hsa_circ_0041559	hsa_circ_0041559	circRNA	1.22712	0.00068
hsa_circ_0035617	hsa_circ_0035617	circRNA	1.22703	3e-05
5739	PTGIR	mRNA	1.22691	0
79947	DHDDS	mRNA	1.22668	0
64581	CLEC7A	mRNA	1.22597	0
400935	IL17REL	mRNA	1.22434	0
hsa_circ_0102209	hsa_circ_0102209	circRNA	1.22412	0
hsa_circ_0061354	hsa_circ_0061354	circRNA	1.22403	2e-05
408	ARRB1	mRNA	1.2238	0
5655	KLK10	mRNA	1.22309	0
107987047	LOC107987047	mRNA	1.2221	0
hsa_circ_0000026	hsa_circ_0000026	circRNA	1.2221	0.00093
hsa_circ_0121612	hsa_circ_0121612	circRNA	1.2221	0
hsa_circ_0074146	hsa_circ_0074146	circRNA	1.2221	0.00069
5054	SERPINE1	mRNA	1.22175	0
440804	RIMBP3B	mRNA	1.22009	0
100874102	HS6ST2-AS1	mRNA	1.21962	0
107986025	LOC107986025	lncRNA	1.21806	0
79924	ADM2	mRNA	1.21554	0
55586	MIOX	mRNA	1.21369	0
hsa_circ_0013965	hsa_circ_0013965	circRNA	1.21369	0
105373377	PNMA6F	mRNA	1.21369	0
hsa_circ_0138009	hsa_circ_0138009	circRNA	1.21369	0.00011
hsa_circ_0022875	hsa_circ_0022875	circRNA	1.21369	4e-05
hsa_circ_0036461	hsa_circ_0036461	circRNA	1.21369	0.00011
105375538	LOC105375538	mRNA	1.21369	1e-05
197257	LDHD	mRNA	1.21369	0
440934	LOC440934	mRNA	1.21369	0
hsa_circ_0008493	hsa_circ_0008493	circRNA	1.21369	1e-05
hsa_circ_0040166	hsa_circ_0040166	circRNA	1.21369	1e-05
hsa_circ_0036462	hsa_circ_0036462	circRNA	1.21369	0.00023
hsa_circ_0129441	hsa_circ_0129441	circRNA	1.21369	0.00021
hsa_circ_0033178	hsa_circ_0033178	circRNA	1.21223	0
hsa_circ_0087969	hsa_circ_0087969	circRNA	1.21176	0.0006
164684	WBP2NL	mRNA	1.2113	0.00048
BGIG9606_67807	BGIG9606_67807	mRNA	1.21082	3e-05
hsa_circ_0044640	hsa_circ_0044640	circRNA	1.2091	0.0006
hsa_circ_0090263	hsa_circ_0090263	circRNA	1.20885	0.0006
105373953	LOC105373953	mRNA	1.20815	0.00036
10897	YIF1A	mRNA	1.20815	0
hsa_circ_0099707	hsa_circ_0099707	circRNA	1.20795	0
441461	STX17-AS1	mRNA	1.20726	0.00029
4495	MT1G	mRNA	1.20726	0
BGIG9606_51531	BGIG9606_51531	lncRNA	1.20682	0.00028
hsa_circ_0103658	hsa_circ_0103658	circRNA	1.2064	4e-05
hsa_circ_0004370	hsa_circ_0004370	circRNA	1.20604	2e-05
hsa_circ_0029676	hsa_circ_0029676	circRNA	1.20604	0.0002
hsa_circ_0078294	hsa_circ_0078294	circRNA	1.20523	3e-05
4909	NTF4	mRNA	1.20423	0
hsa_circ_0064774	hsa_circ_0064774	circRNA	1.20423	0.00021
7166	TPH1	mRNA	1.20423	0
5396	PRRX1	mRNA	1.20338	0
hsa_circ_0001967	hsa_circ_0001967	circRNA	1.20296	0
hsa_circ_0036670	hsa_circ_0036670	circRNA	1.20248	0.00025
hsa_circ_0042421	hsa_circ_0042421	circRNA	1.20246	0.00071
hsa_circ_0025266	hsa_circ_0025266	circRNA	1.20131	6e-05
101929072	MICA-AS1	lncRNA	1.20031	0
100526740	ATP5MF-PTCD1	mRNA	1.19966	0
107987136	LOC107987136	mRNA	1.19904	0
hsa_circ_0098676	hsa_circ_0098676	circRNA	1.19904	0.00023
hsa_circ_0007841	hsa_circ_0007841	circRNA	1.19866	0
hsa_circ_0030730	hsa_circ_0030730	circRNA	1.19816	3e-05
hsa_circ_0079411	hsa_circ_0079411	circRNA	1.19577	0
BGIG9606_66841	BGIG9606_66841	lncRNA	1.19577	0.00049
hsa_circ_0082934	hsa_circ_0082934	circRNA	1.19577	4e-05
hsa_circ_0072725	hsa_circ_0072725	circRNA	1.19577	0
hsa_circ_0122545	hsa_circ_0122545	circRNA	1.19577	7e-05
440603	BCL2L15	mRNA	1.19577	8e-05
hsa_circ_0019800	hsa_circ_0019800	circRNA	1.19577	0.00083
143662	MUC15	mRNA	1.19577	6e-05
BGIG9606_53522	BGIG9606_53522	lncRNA	1.19481	4e-05
105379275	LOC105379275	lncRNA	1.19351	1e-05
105375519	LOC105375519	lncRNA	1.19351	0.00027
105371517	LOC105371517	lncRNA	1.19263	0.00039
11096	ADAMTS5	mRNA	1.1924	0
158880	USP51	mRNA	1.19186	0
2346	FOLH1	mRNA	1.19186	4e-05
hsa_circ_0073758	hsa_circ_0073758	circRNA	1.19066	0.00071
hsa_circ_0019814	hsa_circ_0019814	circRNA	1.18981	0.00085
BGIG9606_67943	BGIG9606_67943	mRNA	1.1892	0
hsa_circ_0014037	hsa_circ_0014037	circRNA	1.18816	0.00087
hsa_circ_0121588	hsa_circ_0121588	circRNA	1.18816	0
hsa_circ_0101161	hsa_circ_0101161	circRNA	1.18672	1e-05
hsa_circ_0092905	hsa_circ_0092905	circRNA	1.18672	0
85417	CCNB3	mRNA	1.18578	0
hsa_circ_0111146	hsa_circ_0111146	circRNA	1.18542	0
hsa_circ_0058747	hsa_circ_0058747	circRNA	1.18516	0.00085
101409256	LOC101409256	lncRNA	1.18512	1e-05
hsa_circ_0027251	hsa_circ_0027251	circRNA	1.18454	0
hsa_circ_0082137	hsa_circ_0082137	circRNA	1.18127	1e-05
BGIG9606_39921	BGIG9606_39921	lncRNA	1.18127	1e-05
hsa_circ_0081568	hsa_circ_0081568	circRNA	1.1809	0.00031
105369547	LOC105369547	lncRNA	1.17911	0.00045
7454	WAS	mRNA	1.179	2e-05
hsa_circ_0046944	hsa_circ_0046944	circRNA	1.17852	1e-05
440894	LINC01123	mRNA	1.17842	0
7772	ZNF229	mRNA	1.17762	0
hsa_circ_0059123	hsa_circ_0059123	circRNA	1.17641	0.00031
hsa_circ_0053423	hsa_circ_0053423	circRNA	1.17605	0
2208	FCER2	mRNA	1.17557	0
hsa_circ_0107270	hsa_circ_0107270	circRNA	1.17528	0
105370027	LOC105370027	mRNA	1.17517	0.00035
hsa_circ_0000160	hsa_circ_0000160	circRNA	1.17501	0.00095
105371608	LOC105371608	mRNA	1.17501	0
hsa_circ_0091938	hsa_circ_0091938	circRNA	1.17489	0.00044
8796	SCEL	mRNA	1.17305	0.00073
hsa_circ_0094871	hsa_circ_0094871	circRNA	1.17152	1e-05
hsa_circ_0111388	hsa_circ_0111388	circRNA	1.17152	0.00039
hsa_circ_0031006	hsa_circ_0031006	circRNA	1.1693	0.00075
hsa_circ_0114116	hsa_circ_0114116	circRNA	1.1693	0.0005
hsa_circ_0121826	hsa_circ_0121826	circRNA	1.16846	2e-05
hsa_circ_0110419	hsa_circ_0110419	circRNA	1.16715	0.00011
hsa_circ_0008485	hsa_circ_0008485	circRNA	1.1671	1e-05
hsa_circ_0003442	hsa_circ_0003442	circRNA	1.1665	0
56301	SLC7A10	mRNA	1.16564	0
hsa_circ_0029557	hsa_circ_0029557	circRNA	1.16517	0.00048
4060	LUM	mRNA	1.16424	0
BGIG9606_53282	BGIG9606_53282	lncRNA	1.16406	0.00045
hsa_circ_0125594	hsa_circ_0125594	circRNA	1.16406	0.00056
105376341	LOC105376341	mRNA	1.1635	0
hsa_circ_0089501	hsa_circ_0089501	circRNA	1.16322	0.0001
284581	LOC284581	mRNA	1.16241	5e-05
hsa_circ_0013298	hsa_circ_0013298	circRNA	1.16152	0
hsa_circ_0070972	hsa_circ_0070972	circRNA	1.16094	0.00026
hsa_circ_0129209	hsa_circ_0129209	circRNA	1.16018	0
79094	CHAC1	mRNA	1.15924	0
11227	GALNT5	mRNA	1.15924	1e-05
3394	IRF8	mRNA	1.15905	0
hsa_circ_0015066	hsa_circ_0015066	circRNA	1.15883	0
85446	ZFHX2	mRNA	1.15797	0
84879	MFSD2A	mRNA	1.15759	0
83888	FGFBP2	mRNA	1.15689	0
BGIG9606_37454	BGIG9606_37454	mRNA	1.15666	0
hsa_circ_0074705	hsa_circ_0074705	circRNA	1.15652	0.00027
hsa_circ_0020367	hsa_circ_0020367	circRNA	1.15497	2e-05
hsa_circ_0138657	hsa_circ_0138657	circRNA	1.15496	4e-05
hsa_circ_0065864	hsa_circ_0065864	circRNA	1.15474	1e-05
285962	WEE2-AS1	lncRNA	1.15459	0.00093
hsa_circ_0042739	hsa_circ_0042739	circRNA	1.15414	7e-05
hsa_circ_0099577	hsa_circ_0099577	circRNA	1.15369	0
101928849	LOC101928849	mRNA	1.15339	0.00073
3171	FOXA3	mRNA	1.15339	0
hsa_circ_0134518	hsa_circ_0134518	circRNA	1.15339	0.00024
100129066	UNQ6494	mRNA	1.15339	0
730112	FAM166B	mRNA	1.1532	3e-05
hsa_circ_0132644	hsa_circ_0132644	circRNA	1.15244	0.0006
22806	IKZF3	mRNA	1.1512	0
23526	ARHGAP45	mRNA	1.15068	0
107987326	LOC107987326	mRNA	1.15068	0.00042
BGIG9606_41073	BGIG9606_41073	lncRNA	1.15068	0
hsa_circ_0069528	hsa_circ_0069528	circRNA	1.15059	0.00021
hsa_circ_0018027	hsa_circ_0018027	circRNA	1.1481	0.00033
9271	PIWIL1	mRNA	1.1481	0.00013
100505967	LINC00645	lncRNA	1.1481	0
11117	EMILIN1	mRNA	1.1481	0
hsa_circ_0014963	hsa_circ_0014963	circRNA	1.1481	4e-05
84618	NT5C1A	mRNA	1.1481	0
8840	WISP1	mRNA	1.14739	0.00022
hsa_circ_0095759	hsa_circ_0095759	circRNA	1.14705	0.00019
BGIG9606_56067	BGIG9606_56067	lncRNA	1.14686	0
hsa_circ_0044966	hsa_circ_0044966	circRNA	1.14686	0
105376874	LOC105376874	lncRNA	1.14587	0
729451	LOC729451	mRNA	1.14547	0
101926984	LOC101926984	lncRNA	1.14542	8e-05
645206	LINC00693	mRNA	1.14505	0
hsa_circ_0038166	hsa_circ_0038166	circRNA	1.1448	0.0002
4493	MT1E	mRNA	1.14378	0
hsa_circ_0136495	hsa_circ_0136495	circRNA	1.1433	5e-05
BGIG9606_47014	BGIG9606_47014	lncRNA	1.1433	0
hsa_circ_0092119	hsa_circ_0092119	circRNA	1.1433	0.00014
hsa_circ_0066383	hsa_circ_0066383	circRNA	1.1433	0
hsa_circ_0000398	hsa_circ_0000398	circRNA	1.1433	0
hsa_circ_0042415	hsa_circ_0042415	circRNA	1.14236	0.00085
hsa_circ_0082905	hsa_circ_0082905	circRNA	1.14225	0.00093
hsa_circ_0031180	hsa_circ_0031180	circRNA	1.14166	0.00011
hsa_circ_0081365	hsa_circ_0081365	circRNA	1.14106	1e-05
hsa_circ_0118642	hsa_circ_0118642	circRNA	1.13998	0.00031
hsa_circ_0097848	hsa_circ_0097848	circRNA	1.13952	0.00085
BGIG9606_50508	BGIG9606_50508	lncRNA	1.13892	0.00016
hsa_circ_0079410	hsa_circ_0079410	circRNA	1.13892	0
BGIG9606_68124	BGIG9606_68124	mRNA	1.13892	0
hsa_circ_0002258	hsa_circ_0002258	circRNA	1.13825	4e-05
BGIG9606_52608	BGIG9606_52608	lncRNA	1.13786	0
BGIG9606_53242	BGIG9606_53242	lncRNA	1.13693	0
hsa_circ_0044849	hsa_circ_0044849	circRNA	1.13602	0.00018
107986973	LOC107986973	mRNA	1.13569	0.00024
hsa_circ_0099219	hsa_circ_0099219	circRNA	1.13564	0.00011
BGIG9606_55579	BGIG9606_55579	lncRNA	1.1352	0
hsa_circ_0060214	hsa_circ_0060214	circRNA	1.13491	0.00085
hsa_circ_0058748	hsa_circ_0058748	circRNA	1.13491	0
22996	TTC39A	mRNA	1.13491	4e-05
hsa_circ_0139362	hsa_circ_0139362	circRNA	1.13491	3e-05
hsa_circ_0028469	hsa_circ_0028469	circRNA	1.13491	0.00089
hsa_circ_0047321	hsa_circ_0047321	circRNA	1.1345	0.00083
hsa_circ_0113937	hsa_circ_0113937	circRNA	1.13437	0.00011
hsa_circ_0102258	hsa_circ_0102258	circRNA	1.13396	0.00034
hsa_circ_0017555	hsa_circ_0017555	circRNA	1.13396	0.00095
hsa_circ_0044680	hsa_circ_0044680	circRNA	1.1334	0
hsa_circ_0027313	hsa_circ_0027313	circRNA	1.13251	0.00071
hsa_circ_0044579	hsa_circ_0044579	circRNA	1.13234	4e-05
BGIG9606_38655	BGIG9606_38655	mRNA	1.13123	0
79727	LIN28A	mRNA	1.13123	0
107985423	LOC107985423	lncRNA	1.13113	0
hsa_circ_0032387	hsa_circ_0032387	circRNA	1.12919	0.00083
hsa_circ_0029900	hsa_circ_0029900	circRNA	1.12844	0.00019
hsa_circ_0089696	hsa_circ_0089696	circRNA	1.12823	0.00052
825	CAPN3	mRNA	1.12808	0
101929003	LOC101929003	lncRNA	1.12783	0.00013
7984	ARHGEF5	mRNA	1.12783	0
hsa_circ_0056457	hsa_circ_0056457	circRNA	1.12783	0
hsa_circ_0093080	hsa_circ_0093080	circRNA	1.12394	2e-05
114036	LINC00310	mRNA	1.12284	0
hsa_circ_0012316	hsa_circ_0012316	circRNA	1.12283	0.00087
hsa_circ_0073773	hsa_circ_0073773	circRNA	1.12243	0
hsa_circ_0031341	hsa_circ_0031341	circRNA	1.12203	0.00083
BGIG9606_50400	BGIG9606_50400	lncRNA	1.12197	0
hsa_circ_0013987	hsa_circ_0013987	circRNA	1.12177	3e-05
hsa_circ_0058649	hsa_circ_0058649	circRNA	1.12176	3e-05
hsa_circ_0091508	hsa_circ_0091508	circRNA	1.12112	0
132014	IL17RE	mRNA	1.12083	0
hsa_circ_0121308	hsa_circ_0121308	circRNA	1.12039	0
100861519	GDNF-AS1	mRNA	1.12012	0
151126	ZNF385B	mRNA	1.1184	0
hsa_circ_0083323	hsa_circ_0083323	circRNA	1.11835	0.00055
6282	S100A11	mRNA	1.11828	0
BGIG9606_50413	BGIG9606_50413	lncRNA	1.11809	0.00077
hsa_circ_0061656	hsa_circ_0061656	circRNA	1.11777	4e-05
hsa_circ_0062939	hsa_circ_0062939	circRNA	1.11777	0.0005
hsa_circ_0028964	hsa_circ_0028964	circRNA	1.11765	0
10102	TSFM	mRNA	1.11747	0
hsa_circ_0139763	hsa_circ_0139763	circRNA	1.11712	9e-05
hsa_circ_0097931	hsa_circ_0097931	circRNA	1.11652	0.0001
hsa_circ_0103116	hsa_circ_0103116	circRNA	1.11501	0.00083
hsa_circ_0114207	hsa_circ_0114207	circRNA	1.11436	0.00016
hsa_circ_0047700	hsa_circ_0047700	circRNA	1.11435	2e-05
105378115	LOC105378115	lncRNA	1.11416	0.00024
BGIG9606_37601	BGIG9606_37601	mRNA	1.11416	0
149837	LINC00654	lncRNA	1.11416	0
hsa_circ_0081553	hsa_circ_0081553	circRNA	1.11416	1e-05
105379566	LOC105379566	mRNA	1.11416	0
hsa_circ_0063575	hsa_circ_0063575	circRNA	1.11416	0
BGIG9606_55515	BGIG9606_55515	lncRNA	1.11416	0
hsa_circ_0113846	hsa_circ_0113846	circRNA	1.11416	0
hsa_circ_0049625	hsa_circ_0049625	circRNA	1.11416	0.00049
BGIG9606_39528	BGIG9606_39528	mRNA	1.11416	5e-05
BGIG9606_47021	BGIG9606_47021	lncRNA	1.11416	0.00072
hsa_circ_0109503	hsa_circ_0109503	circRNA	1.11416	0
727764	MAFIP	mRNA	1.11349	0
hsa_circ_0135445	hsa_circ_0135445	circRNA	1.11325	0.00019
hsa_circ_0020829	hsa_circ_0020829	circRNA	1.11312	0
hsa_circ_0129483	hsa_circ_0129483	circRNA	1.11258	0.00011
hsa_circ_0116538	hsa_circ_0116538	circRNA	1.11248	0.00049
441733	PRKXP1	lncRNA	1.11194	0
BGIG9606_55249	BGIG9606_55249	mRNA	1.11194	0
hsa_circ_0110689	hsa_circ_0110689	circRNA	1.11182	0
hsa_circ_0071639	hsa_circ_0071639	circRNA	1.11138	0.00011
hsa_circ_0120642	hsa_circ_0120642	circRNA	1.11088	0.00025
hsa_circ_0018094	hsa_circ_0018094	circRNA	1.11088	0.00026
hsa_circ_0122350	hsa_circ_0122350	circRNA	1.11088	0
hsa_circ_0032996	hsa_circ_0032996	circRNA	1.11062	0.00031
hsa_circ_0105478	hsa_circ_0105478	circRNA	1.10959	2e-05
hsa_circ_0002185	hsa_circ_0002185	circRNA	1.10948	0
107985206	LOC107985206	mRNA	1.10836	0.00019
55503	TRPV6	mRNA	1.10815	0
hsa_circ_0040159	hsa_circ_0040159	circRNA	1.10809	0
100130311	C17orf107	mRNA	1.1079	0
hsa_circ_0001846	hsa_circ_0001846	circRNA	1.1079	0.00071
105372832	LOC105372832	lncRNA	1.1079	0.00037
BGIG9606_66344	BGIG9606_66344	lncRNA	1.1079	0.00017
286103	ZNF252P-AS1	mRNA	1.1079	0
105377555	LOC105377555	mRNA	1.1079	0
BGIG9606_37208	BGIG9606_37208	lncRNA	1.1079	0.00015
hsa_circ_0138894	hsa_circ_0138894	circRNA	1.1079	0.00011
hsa_circ_0136244	hsa_circ_0136244	circRNA	1.10689	0
hsa_circ_0091997	hsa_circ_0091997	circRNA	1.10605	1e-05
6649	SOD3	mRNA	1.10519	5e-05
hsa_circ_0052290	hsa_circ_0052290	circRNA	1.10517	0.00085
hsa_circ_0127819	hsa_circ_0127819	circRNA	1.10517	0.00065
90625	ERVH48-1	mRNA	1.10517	0.00018
100310756	LOC100310756	mRNA	1.10517	6e-05
hsa_circ_0089259	hsa_circ_0089259	circRNA	1.1051	0.00042
2634	GBP2	mRNA	1.10431	0
hsa_circ_0044861	hsa_circ_0044861	circRNA	1.10389	0
hsa_circ_0012505	hsa_circ_0012505	circRNA	1.10311	2e-05
hsa_circ_0034810	hsa_circ_0034810	circRNA	1.10266	0.00024
hsa_circ_0052569	hsa_circ_0052569	circRNA	1.10266	0.00034
11023	VAX1	mRNA	1.10266	0
105374301	LOC105374301	mRNA	1.10225	0
hsa_circ_0104633	hsa_circ_0104633	circRNA	1.10061	0.00044
hsa_circ_0011532	hsa_circ_0011532	circRNA	1.10035	0
hsa_circ_0097584	hsa_circ_0097584	circRNA	1.10035	0
hsa_circ_0039744	hsa_circ_0039744	circRNA	1.09962	0.00057
4277	MICB	mRNA	1.09873	0
84649	DGAT2	mRNA	1.09821	0
BGIG9606_49071	BGIG9606_49071	mRNA	1.09821	0.00017
hsa_circ_0012458	hsa_circ_0012458	circRNA	1.0981	0.00065
hsa_circ_0018099	hsa_circ_0018099	circRNA	1.09793	0.00015
hsa_circ_0058083	hsa_circ_0058083	circRNA	1.09745	0.00033
hsa_circ_0107090	hsa_circ_0107090	circRNA	1.0974	4e-05
hsa_circ_0002264	hsa_circ_0002264	circRNA	1.09519	0.0007
hsa_circ_0027253	hsa_circ_0027253	circRNA	1.09372	0
hsa_circ_0062234	hsa_circ_0062234	circRNA	1.0932	0.00011
BGIG9606_54823	BGIG9606_54823	lncRNA	1.09298	0.00075
105370789	LOC105370789	lncRNA	1.09268	0.00078
hsa_circ_0029164	hsa_circ_0029164	circRNA	1.09252	0.00026
hsa_circ_0114015	hsa_circ_0114015	circRNA	1.09126	0.00031
hsa_circ_0080023	hsa_circ_0080023	circRNA	1.09107	0
107984224	LOC107984224	mRNA	1.09031	0
51286	CEND1	mRNA	1.09018	0
hsa_circ_0129301	hsa_circ_0129301	circRNA	1.08816	0
hsa_circ_0140658	hsa_circ_0140658	circRNA	1.08816	0.00019
100996662	LOC100996662	lncRNA	1.08656	0
hsa_circ_0031370	hsa_circ_0031370	circRNA	1.08641	0
hsa_circ_0097115	hsa_circ_0097115	circRNA	1.08636	3e-05
255027	MPV17L	mRNA	1.08499	0
55057	CRYBG2	mRNA	1.08479	5e-05
440279	UNC13C	mRNA	1.08441	0
105374985	LOC105374985	mRNA	1.08345	0
hsa_circ_0023057	hsa_circ_0023057	circRNA	1.08329	0.00031
BGIG9606_67726	BGIG9606_67726	mRNA	1.08329	0.00024
hsa_circ_0119630	hsa_circ_0119630	circRNA	1.08329	0.00011
hsa_circ_0005217	hsa_circ_0005217	circRNA	1.08327	0
105377087	LOC105377087	mRNA	1.08258	0.00012
hsa_circ_0109974	hsa_circ_0109974	circRNA	1.08258	0.0005
hsa_circ_0103925	hsa_circ_0103925	circRNA	1.08224	0.0001
5375	PMP2	mRNA	1.08163	0
101929639	B4GALT1-AS1	mRNA	1.08109	0.00019
151534	LBX2-AS1	lncRNA	1.08092	0
BGIG9606_63296	BGIG9606_63296	mRNA	1.08026	0
102723406	LOC102723406	mRNA	1.07961	3e-05
BGIG9606_39217	BGIG9606_39217	mRNA	1.07956	0
hsa_circ_0041794	hsa_circ_0041794	circRNA	1.07902	0.00031
hsa_circ_0079916	hsa_circ_0079916	circRNA	1.07853	0.00011
1497	CTNS	mRNA	1.07805	0
BGIG9606_36844	BGIG9606_36844	lncRNA	1.07699	0
BGIG9606_36135	BGIG9606_36135	mRNA	1.07693	1e-05
hsa_circ_0044846	hsa_circ_0044846	circRNA	1.07619	2e-05
hsa_circ_0103556	hsa_circ_0103556	circRNA	1.07619	0
BGIG9606_58607	BGIG9606_58607	lncRNA	1.07619	8e-05
503542	SPRN	mRNA	1.07619	0.00025
105372857	LOC105372857	lncRNA	1.07616	2e-05
105378976	LOC105378976	mRNA	1.07571	0.00011
hsa_circ_0020584	hsa_circ_0020584	circRNA	1.07556	0.00056
hsa_circ_0105627	hsa_circ_0105627	circRNA	1.07554	0
hsa_circ_0073972	hsa_circ_0073972	circRNA	1.07479	9e-05
hsa_circ_0098939	hsa_circ_0098939	circRNA	1.07479	8e-05
4004	LMO1	mRNA	1.07479	0
hsa_circ_0014204	hsa_circ_0014204	circRNA	1.07438	0
BGIG9606_66342	BGIG9606_66342	lncRNA	1.07435	0.00021
BGIG9606_44213	BGIG9606_44213	lncRNA	1.07434	2e-05
hsa_circ_0044804	hsa_circ_0044804	circRNA	1.07351	0.00011
hsa_circ_0059176	hsa_circ_0059176	circRNA	1.07351	0
hsa_circ_0097045	hsa_circ_0097045	circRNA	1.07351	4e-05
hsa_circ_0107168	hsa_circ_0107168	circRNA	1.07319	0.00061
hsa_circ_0034784	hsa_circ_0034784	circRNA	1.07313	9e-05
hsa_circ_0005076	hsa_circ_0005076	circRNA	1.07306	0
100128262	TNK2-AS1	mRNA	1.07233	0.00048
hsa_circ_0123841	hsa_circ_0123841	circRNA	1.07125	4e-05
6550	SLC9A3	mRNA	1.07125	0.00091
112268064	LOC112268064	lncRNA	1.07042	0.00046
hsa_circ_0039459	hsa_circ_0039459	circRNA	1.07024	0
hsa_circ_0038169	hsa_circ_0038169	circRNA	1.07024	3e-05
hsa_circ_0006747	hsa_circ_0006747	circRNA	1.06997	2e-05
hsa_circ_0095711	hsa_circ_0095711	circRNA	1.0693	0
hsa_circ_0077040	hsa_circ_0077040	circRNA	1.0693	0.00031
4261	CIITA	mRNA	1.06886	0
BGIG9606_39138	BGIG9606_39138	lncRNA	1.06843	0
hsa_circ_0050650	hsa_circ_0050650	circRNA	1.06798	0.0001
79930	DOK3	mRNA	1.06798	0
hsa_circ_0080422	hsa_circ_0080422	circRNA	1.06761	0
hsa_circ_0134454	hsa_circ_0134454	circRNA	1.06685	0.00017
hsa_circ_0010354	hsa_circ_0010354	circRNA	1.0664	0.00057
hsa_circ_0099554	hsa_circ_0099554	circRNA	1.06635	0.00056
hsa_circ_0029912	hsa_circ_0029912	circRNA	1.06593	2e-05
hsa_circ_0068727	hsa_circ_0068727	circRNA	1.06563	0.00085
10568	SLC34A2	mRNA	1.0645	0
388389	CCDC103	mRNA	1.06423	0
388327	C17orf100	mRNA	1.06423	0
hsa_circ_0058274	hsa_circ_0058274	circRNA	1.0634	0.00016
hsa_circ_0120790	hsa_circ_0120790	circRNA	1.06339	1e-05
54809	SAMD9	mRNA	1.06339	0.0004
hsa_circ_0084503	hsa_circ_0084503	circRNA	1.06334	4e-05
hsa_circ_0054630	hsa_circ_0054630	circRNA	1.06309	0
1506	CTRL	mRNA	1.06214	0.00015
BGIG9606_68592	BGIG9606_68592	lncRNA	1.06169	0
284111	SLC13A5	mRNA	1.06009	1e-05
hsa_circ_0009491	hsa_circ_0009491	circRNA	1.06007	0
hsa_circ_0086663	hsa_circ_0086663	circRNA	1.05989	0.00089
hsa_circ_0130161	hsa_circ_0130161	circRNA	1.05948	0.00039
hsa_circ_0058746	hsa_circ_0058746	circRNA	1.05942	1e-05
hsa_circ_0134019	hsa_circ_0134019	circRNA	1.05812	0.00024
hsa_circ_0134583	hsa_circ_0134583	circRNA	1.05772	0.00017
283897	C16orf54	mRNA	1.05748	0
hsa_circ_0024544	hsa_circ_0024544	circRNA	1.05706	0
hsa_circ_0035631	hsa_circ_0035631	circRNA	1.0568	0.00021
1438	CSF2RA	mRNA	1.05645	0
64711	HS3ST6	mRNA	1.05517	0.00042
hsa_circ_0030733	hsa_circ_0030733	circRNA	1.05399	0
8797	TNFRSF10A	mRNA	1.05367	0
440829	SHISA8	mRNA	1.05323	0.00025
107986603	LOC107986603	lncRNA	1.05306	2e-05
2312	FLG	mRNA	1.05264	6e-05
51050	PI15	mRNA	1.05194	0
100289580	LOC100289580	lncRNA	1.05139	0
hsa_circ_0067820	hsa_circ_0067820	circRNA	1.05053	0.0005
hsa_circ_0034449	hsa_circ_0034449	circRNA	1.05032	0
112268437	LOC112268437	mRNA	1.04983	7e-05
54551	MAGEL2	mRNA	1.04936	0
hsa_circ_0109758	hsa_circ_0109758	circRNA	1.04766	0
hsa_circ_0044009	hsa_circ_0044009	circRNA	1.04744	0
hsa_circ_0028589	hsa_circ_0028589	circRNA	1.0471	0
hsa_circ_0111552	hsa_circ_0111552	circRNA	1.04565	7e-05
hsa_circ_0040157	hsa_circ_0040157	circRNA	1.04442	0.00029
392862	GRID2IP	mRNA	1.04394	0
hsa_circ_0008572	hsa_circ_0008572	circRNA	1.04377	0
hsa_circ_0022505	hsa_circ_0022505	circRNA	1.04377	2e-05
hsa_circ_0067404	hsa_circ_0067404	circRNA	1.04377	0.0005
100506305	LINC00958	mRNA	1.04377	0
hsa_circ_0029006	hsa_circ_0029006	circRNA	1.04377	6e-05
BGIG9606_52215	BGIG9606_52215	lncRNA	1.04377	0
hsa_circ_0120412	hsa_circ_0120412	circRNA	1.04377	2e-05
hsa_circ_0071616	hsa_circ_0071616	circRNA	1.04377	0.00085
644554	LOC644554	mRNA	1.04377	0
hsa_circ_0063070	hsa_circ_0063070	circRNA	1.04377	0.00013
BGIG9606_37746	BGIG9606_37746	lncRNA	1.04377	0.00031
hsa_circ_0029480	hsa_circ_0029480	circRNA	1.04377	1e-05
hsa_circ_0061346	hsa_circ_0061346	circRNA	1.04377	0
hsa_circ_0037634	hsa_circ_0037634	circRNA	1.04377	0
100303749	LOC100303749	mRNA	1.04377	0
hsa_circ_0100441	hsa_circ_0100441	circRNA	1.04377	0
56923	NMUR2	mRNA	1.04377	0.00038
100885848	PTGES3L	mRNA	1.04377	0.0002
57491	AHRR	mRNA	1.04377	0
285093	RTP5	mRNA	1.04377	0
hsa_circ_0076194	hsa_circ_0076194	circRNA	1.04377	1e-05
6545	SLC7A4	mRNA	1.04377	0.00082
hsa_circ_0106133	hsa_circ_0106133	circRNA	1.04225	0
hsa_circ_0003852	hsa_circ_0003852	circRNA	1.04182	0
146857	SLFN13	mRNA	1.04177	0
BGIG9606_55037	BGIG9606_55037	lncRNA	1.04175	7e-05
hsa_circ_0128546	hsa_circ_0128546	circRNA	1.04142	0
hsa_circ_0069736	hsa_circ_0069736	circRNA	1.03961	0.00093
hsa_circ_0073766	hsa_circ_0073766	circRNA	1.03921	0
hsa_circ_0080420	hsa_circ_0080420	circRNA	1.03905	0.0001
58189	WFDC1	mRNA	1.0388	0
54514	DDX4	mRNA	1.03861	0.00024
BGIG9606_38318	BGIG9606_38318	lncRNA	1.03847	0
BGIG9606_55915	BGIG9606_55915	lncRNA	1.03842	0.00038
112268052	LOC112268052	mRNA	1.03823	0
651746	ANKRD33B	mRNA	1.03799	0
hsa_circ_0057910	hsa_circ_0057910	circRNA	1.03616	0.00042
hsa_circ_0129538	hsa_circ_0129538	circRNA	1.0349	0
100130705	ATP6V1FNB	mRNA	1.03403	0
105372708	LOC105372708	mRNA	1.03358	0
hsa_circ_0092805	hsa_circ_0092805	circRNA	1.03241	0.00011
hsa_circ_0115114	hsa_circ_0115114	circRNA	1.03224	8e-05
hsa_circ_0026000	hsa_circ_0026000	circRNA	1.03149	0.00051
196872	LINC00638	lncRNA	1.03066	0.00069
9227	LRAT	mRNA	1.03009	0
hsa_circ_0073349	hsa_circ_0073349	circRNA	1.02963	0.00031
104384744	TET2-AS1	mRNA	1.02958	0.00065
hsa_circ_0038745	hsa_circ_0038745	circRNA	1.02955	0
hsa_circ_0031202	hsa_circ_0031202	circRNA	1.02955	0.00019
hsa_circ_0115300	hsa_circ_0115300	circRNA	1.02865	0.00024
286101	ZNF252P	mRNA	1.02834	0
hsa_circ_0037329	hsa_circ_0037329	circRNA	1.02823	0.0005
101928063	LOC101928063	mRNA	1.028	0
11000	SLC27A3	mRNA	1.02696	4e-05
hsa_circ_0051755	hsa_circ_0051755	circRNA	1.02649	0.00056
hsa_circ_0129029	hsa_circ_0129029	circRNA	1.02562	0
105375536	LOC105375536	lncRNA	1.02515	0
hsa_circ_0064352	hsa_circ_0064352	circRNA	1.02515	1e-05
hsa_circ_0018898	hsa_circ_0018898	circRNA	1.02414	1e-05
hsa_circ_0022254	hsa_circ_0022254	circRNA	1.02325	0.00028
hsa_circ_0100604	hsa_circ_0100604	circRNA	1.02311	0.00025
7779	SLC30A1	mRNA	1.02305	0
102723690	LOC102723690	mRNA	1.02289	0.00049
hsa_circ_0037343	hsa_circ_0037343	circRNA	1.0226	0.00042
254228	CALHM5	mRNA	1.02248	0.00045
hsa_circ_0002311	hsa_circ_0002311	circRNA	1.02239	4e-05
8934	RAB29	mRNA	1.02225	0
hsa_circ_0114066	hsa_circ_0114066	circRNA	1.02214	0.00083
6558	SLC12A2	mRNA	1.02192	0
hsa_circ_0039461	hsa_circ_0039461	circRNA	1.02183	0.00042
hsa_circ_0009521	hsa_circ_0009521	circRNA	1.02121	0.00031
hsa_circ_0066381	hsa_circ_0066381	circRNA	1.02105	3e-05
hsa_circ_0117296	hsa_circ_0117296	circRNA	1.02105	0.00093
101927843	LINC01687	lncRNA	1.02072	0
hsa_circ_0138112	hsa_circ_0138112	circRNA	1.02031	0
401233	HTATSF1P2	mRNA	1.0201	0
hsa_circ_0049623	hsa_circ_0049623	circRNA	1.01952	0.0001
59341	TRPV4	mRNA	1.01952	0.00015
hsa_circ_0093443	hsa_circ_0093443	circRNA	1.01867	0.00015
hsa_circ_0065739	hsa_circ_0065739	circRNA	1.01867	0.00024
hsa_circ_0080203	hsa_circ_0080203	circRNA	1.01867	0.00085
hsa_circ_0035260	hsa_circ_0035260	circRNA	1.01867	4e-05
hsa_circ_0093988	hsa_circ_0093988	circRNA	1.01865	2e-05
110806272	BTG3-AS1	lncRNA	1.01841	0
BGIG9606_43879	BGIG9606_43879	lncRNA	1.01778	0
hsa_circ_0026472	hsa_circ_0026472	circRNA	1.01777	0.00093
hsa_circ_0027331	hsa_circ_0027331	circRNA	1.01777	4e-05
105372165	LOC105372165	mRNA	1.01777	0
420	ART4	mRNA	1.01759	4e-05
hsa_circ_0114987	hsa_circ_0114987	circRNA	1.0168	0.00023
hsa_circ_0028350	hsa_circ_0028350	circRNA	1.0168	0.00085
6692	SPINT1	mRNA	1.0168	0
9248	GPR50	mRNA	1.01663	0
149371	EXOC8	mRNA	1.01575	0
9573	GDF3	mRNA	1.01575	0
6915	TBXA2R	mRNA	1.01575	1e-05
hsa_circ_0140065	hsa_circ_0140065	circRNA	1.01538	0
hsa_circ_0045678	hsa_circ_0045678	circRNA	1.0152	0
8794	TNFRSF10C	mRNA	1.01501	0
105373262	LOC105373262	mRNA	1.01462	0
hsa_circ_0120176	hsa_circ_0120176	circRNA	1.01462	0.00028
1543	CYP1A1	mRNA	1.01462	0
hsa_circ_0002732	hsa_circ_0002732	circRNA	1.01402	0.00013
hsa_circ_0072555	hsa_circ_0072555	circRNA	1.01402	0
142913	CFL1P1	mRNA	1.01374	0
BGIG9606_68705	BGIG9606_68705	lncRNA	1.01275	1e-05
7789	ZXDA	mRNA	1.01274	0
654	BMP6	mRNA	1.01254	0
hsa_circ_0007940	hsa_circ_0007940	circRNA	1.01252	4e-05
hsa_circ_0096256	hsa_circ_0096256	circRNA	1.01241	0.0006
hsa_circ_0071931	hsa_circ_0071931	circRNA	1.01211	0.0006
105378427	XLOC_008559	lncRNA	1.01196	0.00075
9277	WDR46	mRNA	1.0106	0
1545	CYP1B1	mRNA	1.0106	0
hsa_circ_0107924	hsa_circ_0107924	circRNA	1.01022	0.00031
hsa_circ_0058744	hsa_circ_0058744	circRNA	1.00955	0.00031
BGIG9606_51320	BGIG9606_51320	lncRNA	1.00952	0
102723332	LINC00412	mRNA	1.00911	0
BGIG9606_48280	BGIG9606_48280	mRNA	1.00907	0
11277	TREX1	mRNA	1.00886	0
101927280	LINC02208	mRNA	1.00785	0
107986847	LOC107986847	mRNA	1.00725	0.0002
101928255	LOC101928255	mRNA	1.00529	0
55332	DRAM1	mRNA	1.00529	0
8328	GFI1B	mRNA	1.00529	0
717	C2	mRNA	1.00492	0
2852	GPER1	mRNA	1.00424	0
hsa_circ_0076418	hsa_circ_0076418	circRNA	1.00424	0
hsa_circ_0071217	hsa_circ_0071217	circRNA	1.00335	0.00031
hsa_circ_0115990	hsa_circ_0115990	circRNA	1.00312	2e-05
hsa_circ_0051689	hsa_circ_0051689	circRNA	1.00254	0.00031
389895	LOC389895	mRNA	1.00237	0
hsa_circ_0060440	hsa_circ_0060440	circRNA	1.00235	0.0007
107984396	LOC107984396	mRNA	1.00195	0
hsa_circ_0018730	hsa_circ_0018730	circRNA	1.00177	0.00052
[truncated: 4 more rows]
