# Supplementary material for: The Impact of Particulate Matter (PM2.5) on Human Retinal Development in hESC-Derived Retinal Organoids
Source: Front Cell Dev Biol. 2021 Feb 12;9:607341. doi: 10.3389/fcell.2021.607341 (PMC7907455; doi:10.3389/fcell.2021.607341)
Supplement: Supplementary file 3 [file Table_3.XLSX]

## Sheet: 156255059898394959
Table S3. Down-regulated genes in RNA sequencing results
Gene ID	Gene Symbol	Type	log2 (sample/control)	Qvalue (control-vs-sample)
105374071	LOC105374071	lncRNA	-3.75291	0
319089	TTC6	mRNA	-1.07022	0
105374118	LOC105374118	lncRNA	-3.06717	0
27023	FOXB1	mRNA	-1.4027	0
4603	MYBL1	mRNA	-1.04795	0
339390	CLEC4G	mRNA	-2.83409	0
2244	FGB	mRNA	-4.21742	9e-05
159686	CFAP58	mRNA	-1.38692	0
2086	ERV3-1	mRNA	-1.31779	0
101929418	LOC101929418	mRNA	-1.89523	0
147081	LINC02210	lncRNA	-1.58478	0
105377475	LOC105377475	lncRNA	-1.83891	4e-05
89884	LHX4	mRNA	-1.54324	0
51554	ACKR4	mRNA	-1.4039	0.00081
171423	PDIA3P1	lncRNA	-2.23342	1e-05
54088	LINC00113	mRNA	-1.92688	0
64127	NOD2	mRNA	-4.92524	0.00029
195977	ANTXRL	mRNA	-1.70444	0.00011
2253	FGF8	mRNA	-2.63246	0
146177	VWA3A	mRNA	-1.13417	0
79747	ADGB	mRNA	-2.21147	0
164284	APCDD1L	mRNA	-1.0475	0
100996255	LINC02256	mRNA	-1.78514	0
BGIG9606_62277	BGIG9606_62277	lncRNA	-1.20278	0
BGIG9606_68846	BGIG9606_68846	mRNA	-1.98877	0.00037
8293	SERF1A	mRNA	-1.26266	0
BGIG9606_68688	BGIG9606_68688	mRNA	-3.89624	1e-05
BGIG9606_67777	BGIG9606_67777	mRNA	-1.73991	0
6492	SIM1	mRNA	-1.60693	3e-05
BGIG9606_68190	BGIG9606_68190	mRNA	-1.54898	0
BGIG9606_68894	BGIG9606_68894	mRNA	-4.80665	0.00056
BGIG9606_68115	BGIG9606_68115	lncRNA	-1.58093	5e-05
101927891	PKN2-AS1	mRNA	-1.04346	0
BGIG9606_59107	BGIG9606_59107	mRNA	-1.1071	0.00014
BGIG9606_68859	BGIG9606_68859	mRNA	-1.31275	0
2191	FAP	mRNA	-1.19245	0
BGIG9606_67710	BGIG9606_67710	mRNA	-1.18872	0
BGIG9606_68058	BGIG9606_68058	mRNA	-4.34782	0.00044
BGIG9606_67825	BGIG9606_67825	mRNA	-2.31345	2e-05
169166	SNX31	mRNA	-1.09389	0
BGIG9606_67801	BGIG9606_67801	mRNA	-1.95967	0
BGIG9606_68306	BGIG9606_68306	mRNA	-1.51398	0
BGIG9606_68457	BGIG9606_68457	mRNA	-1.57634	0
BGIG9606_68205	BGIG9606_68205	mRNA	-4.98484	0.0002
BGIG9606_64304	BGIG9606_64304	mRNA	-1.47813	4e-05
BGIG9606_67702	BGIG9606_67702	mRNA	-1.084	0
BGIG9606_68455	BGIG9606_68455	mRNA	-2.11318	0
BGIG9606_56646	BGIG9606_56646	lncRNA	-1.13091	6e-05
BGIG9606_60550	BGIG9606_60550	lncRNA	-1.67199	0.00065
BGIG9606_61953	BGIG9606_61953	lncRNA	-2.41673	5e-05
BGIG9606_68609	BGIG9606_68609	mRNA	-5.08927	0.0001
BGIG9606_68268	BGIG9606_68268	mRNA	-1.19834	6e-05
105373335	LOC105373335	mRNA	-1.35797	0
101929643	LOC101929643	lncRNA	-1.43559	0
BGIG9606_47865	BGIG9606_47865	lncRNA	-1.59769	0.0005
BGIG9606_41464	BGIG9606_41464	lncRNA	-1.15285	0.00034
BGIG9606_53563	BGIG9606_53563	lncRNA	-3.42473	2e-05
BGIG9606_53347	BGIG9606_53347	mRNA	-1.39416	0
BGIG9606_54222	BGIG9606_54222	lncRNA	-1.53554	7e-05
BGIG9606_53231	BGIG9606_53231	lncRNA	-1.67446	0
BGIG9606_41363	BGIG9606_41363	lncRNA	-1.70503	0
BGIG9606_46306	BGIG9606_46306	lncRNA	-1.11795	0
BGIG9606_55710	BGIG9606_55710	lncRNA	-4.87633	0.00038
BGIG9606_52631	BGIG9606_52631	lncRNA	-1.60736	0.00017
BGIG9606_51763	BGIG9606_51763	lncRNA	-5.55846	0.00042
BGIG9606_42971	BGIG9606_42971	lncRNA	-5.92346	2e-05
BGIG9606_49404	BGIG9606_49404	mRNA	-5.17114	0
64115	VSIR	mRNA	-1.14499	0
BGIG9606_50181	BGIG9606_50181	mRNA	-1.81916	0
BGIG9606_49017	BGIG9606_49017	mRNA	-1.00716	0
BGIG9606_45746	BGIG9606_45746	lncRNA	-2.89185	0
BGIG9606_47857	BGIG9606_47857	mRNA	-1.10286	7e-05
BGIG9606_44625	BGIG9606_44625	lncRNA	-2.39899	0
BGIG9606_45474	BGIG9606_45474	lncRNA	-1.29181	0
BGIG9606_36094	BGIG9606_36094	mRNA	-2.67885	0
BGIG9606_39829	BGIG9606_39829	mRNA	-6.24363	0
120237	DBX1	mRNA	-2.21742	0.00042
BGIG9606_54610	BGIG9606_54610	mRNA	-2.07861	0.00056
BGIG9606_55812	BGIG9606_55812	lncRNA	-2.5122	0
BGIG9606_47765	BGIG9606_47765	lncRNA	-5.43431	1e-05
BGIG9606_38830	BGIG9606_38830	lncRNA	-5.10235	9e-05
BGIG9606_43857	BGIG9606_43857	mRNA	-1.79752	0.00031
BGIG9606_39920	BGIG9606_39920	lncRNA	-1.75204	0
BGIG9606_48935	BGIG9606_48935	lncRNA	-5.90828	0
BGIG9606_40420	BGIG9606_40420	lncRNA	-1.87757	0.00058
BGIG9606_44717	BGIG9606_44717	mRNA	-1.38276	0.00089
BGIG9606_47841	BGIG9606_47841	mRNA	-5.42115	1e-05
BGIG9606_48767	BGIG9606_48767	lncRNA	-2.23736	0
397	ARHGDIB	mRNA	-1.08704	0
BGIG9606_55301	BGIG9606_55301	mRNA	-1.21882	0
BGIG9606_36922	BGIG9606_36922	mRNA	-1.91969	0
100130197	EFCAB14-AS1	mRNA	-1.26402	0
BGIG9606_55304	BGIG9606_55304	mRNA	-1.13622	0
BGIG9606_36118	BGIG9606_36118	lncRNA	-1.71118	0
BGIG9606_53574	BGIG9606_53574	mRNA	-1.74009	0
419	ART3	mRNA	-1.30205	2e-05
BGIG9606_46594	BGIG9606_46594	lncRNA	-1.4911	1e-05
BGIG9606_39202	BGIG9606_39202	lncRNA	-5.30677	2e-05
10840	ALDH1L1	mRNA	-1.56391	0.001
BGIG9606_46809	BGIG9606_46809	mRNA	-5.42462	1e-05
BGIG9606_55873	BGIG9606_55873	lncRNA	-2.11319	0
22936	ELL2	mRNA	-1.00079	0
BGIG9606_38091	BGIG9606_38091	lncRNA	-1.98027	0.00025
BGIG9606_46836	BGIG9606_46836	mRNA	-1.23167	7e-05
BGIG9606_53894	BGIG9606_53894	lncRNA	-2.63556	0
BGIG9606_55853	BGIG9606_55853	lncRNA	-9.77938	3e-05
BGIG9606_55111	BGIG9606_55111	lncRNA	-1.05387	0.00029
BGIG9606_51302	BGIG9606_51302	lncRNA	-1.00608	0
83741	TFAP2D	mRNA	-1.98834	0
BGIG9606_52395	BGIG9606_52395	lncRNA	-2.0475	0.00067
BGIG9606_48532	BGIG9606_48532	lncRNA	-4.77324	0
BGIG9606_42019	BGIG9606_42019	lncRNA	-1.24913	0.00015
80125	CCDC33	mRNA	-1.00547	0
BGIG9606_36109	BGIG9606_36109	lncRNA	-5.21506	0.00098
BGIG9606_52803	BGIG9606_52803	lncRNA	-1.18544	0
BGIG9606_40614	BGIG9606_40614	lncRNA	-1.01702	0.00012
BGIG9606_54943	BGIG9606_54943	lncRNA	-3.97065	0.00048
BGIG9606_36801	BGIG9606_36801	lncRNA	-2.43038	1e-05
BGIG9606_37350	BGIG9606_37350	lncRNA	-3.0399	0
BGIG9606_46956	BGIG9606_46956	lncRNA	-4.69941	0
BGIG9606_44918	BGIG9606_44918	lncRNA	-1.03207	0.00016
BGIG9606_54951	BGIG9606_54951	mRNA	-1.56924	0.0001
BGIG9606_41997	BGIG9606_41997	lncRNA	-1.04572	0
BGIG9606_56059	BGIG9606_56059	lncRNA	-1.2082	0.0003
105378499	LOC105378499	lncRNA	-5.76064	0
3201	HOXA4	mRNA	-1.04735	0
440503	PLIN5	mRNA	-1.20445	0
105375799	LOC105375799	mRNA	-1.99928	0
4626	MYH8	mRNA	-3.61735	0
112268219	LOC112268219	mRNA	-1.78356	0.00033
254778	VXN	mRNA	-1.19492	0
101928484	LINC01363	lncRNA	-1.24681	0.00037
107984958	DHCR24-DT	mRNA	-1.44403	3e-05
5132	PDC	mRNA	-1.71805	0
5167	ENPP1	mRNA	-1.26049	0
100129223	THCAT155	mRNA	-1.07292	0
5949	RBP3	mRNA	-1.63246	0
116448	OLIG1	mRNA	-1.22807	0.00022
100271873	AIRN	mRNA	-1.00839	0
107987016	LOC107987016	lncRNA	-1.36943	0.00062
105370340	LOC105370340	lncRNA	-4.13496	0
101929526	LOC101929526	mRNA	-5.08576	0.00011
102724019	LOC102724019	lncRNA	-1.8345	0
110841583	LAMC1-AS1	mRNA	-2.04553	0
11155	LDB3	mRNA	-1.0082	0
105376737	LOC105376737	lncRNA	-1.15145	0
101059953	NPIPA8	mRNA	-1.7743	0
100505869	CFAP58-DT	lncRNA	-1.09189	4e-05
64922	LRRC19	mRNA	-1.03035	0
112267867	LOC112267867	mRNA	-1.2084	0.00034
107984011	LOC107984011	mRNA	-1.27343	1e-05
2255	FGF10	mRNA	-1.63214	0
3352	HTR1D	mRNA	-1.30773	0
6001	RGS10	mRNA	-1.58711	0
112268449	LOC112268449	mRNA	-1.1012	0
2662	GDF10	mRNA	-1.29438	0
8334	HIST1H2AC	mRNA	-1.17784	0
105374024	LOC105374024	mRNA	-1.43982	0
107985779	LOC107985779	mRNA	-1.14047	0.00088
4922	NTS	mRNA	-1.33587	0
399716	LOC399716	lncRNA	-1.50873	0
105379016	LOC105379016	lncRNA	-2.02104	0
118425	PCAT4	mRNA	-1.48896	0
54440	SASH3	mRNA	-1.7602	0
7022	TFAP2C	mRNA	-1.31177	0
79153	GDPD3	mRNA	-2.44719	0
26082	LINC02249	lncRNA	-1.76493	0
525	ATP6V1B1	mRNA	-1.10353	0
375287	RBM43	mRNA	-1.23378	0
6531	SLC6A3	mRNA	-1.25261	0
4071	TM4SF1	mRNA	-1.28439	0.00023
6910	TBX5	mRNA	-2.14703	0
257177	CFAP126	mRNA	-2.55217	0
101410533	YTHDF3-AS1	lncRNA	-3.63701	0.00053
128602	C20orf85	mRNA	-4.74794	0.00077
105375683	LOC105375683	mRNA	-2.58761	0
1592	CYP26A1	mRNA	-1.84746	0
4878	NPPA	mRNA	-1.27737	0
343472	BARHL2	mRNA	-1.30623	0
7044	LEFTY2	mRNA	-1.80734	0
100775107	RBM5-AS1	mRNA	-1.52079	0
101060391	LOC101060391	lncRNA	-1.2598	0
174	AFP	mRNA	-4.74794	0.00077
100874216	ZNF385D-AS1	mRNA	-2.21676	0
256297	PTF1A	mRNA	-1.6952	0
107984840	LOC107984840	mRNA	-1.48139	0
107986673	LOC107986673	lncRNA	-1.19961	0
5457	POU4F1	mRNA	-1.06142	0
336	APOA2	mRNA	-4.73007	0.00085
25790	CFAP45	mRNA	-1.61324	0
107984659	LOC107984659	lncRNA	-1.3939	5e-05
101927668	LOC101927668	mRNA	-1.67155	0
5992	RFX4	mRNA	-1.06671	0
102723381	LOC102723381	mRNA	-2.49375	0.00072
100506319	LINC01988	mRNA	-3.1398	0
105375503	LOC105375503	lncRNA	-1.24414	0
3169	FOXA1	mRNA	-1.20697	0
100507057	MELTF-AS1	lncRNA	-1.11009	0
647310	TEX22	mRNA	-1.90884	0.00011
219858	OR8B12	mRNA	-1.99924	0
1414	CRYBB1	mRNA	-2.30384	0
728715	LOC728715	mRNA	-1.15082	0
26032	SUSD5	mRNA	-1.15797	0
103689912	TBX2-AS1	lncRNA	-1.02359	0
5737	PTGFR	mRNA	-1.01508	0
105370450	LOC105370450	mRNA	-1.30168	0
105376644	LOC105376644	mRNA	-2.55468	0
101929207	LINC01729	lncRNA	-1.12827	4e-05
151230	KLHL23	mRNA	-8.49656	0
283392	TRHDE-AS1	mRNA	-1.01202	0
340602	CXorf67	mRNA	-1.14524	1e-05
1958	EGR1	mRNA	-1.22128	0
84700	MYO18B	mRNA	-2.92197	0.00019
572558	PGM5-AS1	lncRNA	-1.53697	0
107984079	LOC107984079	mRNA	-1.17547	0
107986454	LOC107986454	mRNA	-1.05164	4e-05
105369370	LOC105369370	mRNA	-1.14427	0
105369914	LOC105369914	mRNA	-1.20367	0
5957	RCVRN	mRNA	-1.39845	0
401021	LOC401021	mRNA	-1.29078	2e-05
401613	SERTM2	mRNA	-1.0156	0
57528	KCTD16	mRNA	-1.17035	0
100287592	LINC02106	lncRNA	-1.31951	0
155006	TMEM213	mRNA	-1.88792	4e-05
389125	MUSTN1	mRNA	-1.15404	1e-05
4632	MYL1	mRNA	-2.36943	9e-05
1409	CRYAA	mRNA	-1.8657	0
83659	TEKT1	mRNA	-1.33514	3e-05
105376717	LOC105376717	lncRNA	-5.73568	0
253018	HCG27	mRNA	-1.21128	0.00028
100130855	USP3-AS1	mRNA	-1.20027	0
114043	TSPEAR-AS2	lncRNA	-2.45553	0.00051
283387	LOC283387	lncRNA	-1.23606	0.00021
101927973	LINC01695	lncRNA	-1.56547	0
105377971	LOC105377971	lncRNA	-1.26382	4e-05
107984242	LOC107984242	lncRNA	-1.32355	0
3127	HLA-DRB5	mRNA	-1.19612	0
4751	NEK2	mRNA	-1.0241	0
171024	SYNPO2	mRNA	-1.50141	0
105379023	LOC105379023	lncRNA	-1.50295	0
84848	MIR503HG	lncRNA	-2.6215	0
219621	CABCOCO1	mRNA	-1.08279	0
730183	LOC730183	mRNA	-1.64002	0.00031
112268271	LOC112268271	mRNA	-1.37662	0
3234	HOXD8	mRNA	-1.51803	0
102723403	LOC102723403	lncRNA	-1.21528	0
8701	DNAH11	mRNA	-1.17688	0
105374289	LINC02048	lncRNA	-1.65703	0.00084
1959	EGR2	mRNA	-1.50693	0.00055
105375535	LOC105375535	mRNA	-1.6465	0.00016
5317	PKP1	mRNA	-1.41428	0.0005
729877	TBC1D3H	mRNA	-1.2605	1e-05
100130733	LRRC70	mRNA	-1.07216	1e-05
4914	NTRK1	mRNA	-1.63107	0
107986170	LOC107986170	mRNA	-1.17368	0
5081	PAX7	mRNA	-1.75445	0
105378047	LOC105378047	lncRNA	-1.81303	0.00053
6869	TACR1	mRNA	-1.51605	0
105374167	LOC105374167	lncRNA	-1.06276	0
107984273	LOC107984273	lncRNA	-1.26323	9e-05
644962	TNRC18P1	lncRNA	-1.43529	6e-05
79104	MEG8	mRNA	-1.13537	0
59336	PRDM13	mRNA	-1.19293	0
728378	POTEF	mRNA	-1.03563	0
4760	NEUROD1	mRNA	-1.03081	0
105376463	LOC105376463	lncRNA	-1.25357	1e-05
729668	GOLGA2P6	mRNA	-1.24021	0
729739	PPIAP46	lncRNA	-1.42854	0
4821	NKX2-2	mRNA	-1.75377	0
91419	ATP23	mRNA	-1.04073	1e-05
399948	COLCA1	mRNA	-1.14728	0
645455	CEP170P1	mRNA	-1.32059	8e-05
105372926	LOC105372926	mRNA	-1.54908	0.00057
107984941	LOC107984941	lncRNA	-1.73555	1e-05
105371049	LOC105371049	mRNA	-1.05835	2e-05
105369760	LOC105369760	mRNA	-1.2031	0
976	ADGRE5	mRNA	-1.76419	0
768	CA9	mRNA	-1.11876	0
401251	SAPCD1	mRNA	-1.09471	0
101928782	LOC101928782	lncRNA	-2.81303	0
5458	POU4F2	mRNA	-1.29662	0
112268149	LOC112268149	mRNA	-1.23163	0.00038
105374474	LOC105374474	mRNA	-1.11741	0
26266	SLC13A4	mRNA	-1.35903	0
56956	LHX9	mRNA	-1.13148	0
55997	CFC1	mRNA	-1.45802	3e-05
375298	CERKL	mRNA	-1.29333	0
399949	C11orf88	mRNA	-2.92197	0.00019
1417	CRYBB3	mRNA	-2.07593	0
101928933	LOC101928933	mRNA	-2.12109	0
136288	C7orf57	mRNA	-1.45558	2e-05
105377871	LOC105377871	mRNA	-2.7746	0
107985032	LOC107985032	mRNA	-1.49346	0
57088	PLSCR4	mRNA	-1.3487	0
6909	TBX2	mRNA	-1.21282	0
338557	FFAR4	mRNA	-2.58556	0.00036
1325	CORT	mRNA	-2.27929	0
85452	CFAP74	mRNA	-1.12735	0
94240	EPSTI1	mRNA	-1.03552	0
219681	ARMC3	mRNA	-1.13714	0.00011
83894	TTC29	mRNA	-1.5016	0
4225	MEP1B	mRNA	-1.83509	0
100506472	LOC100506472	lncRNA	-1.78541	0
151449	GDF7	mRNA	-1.38105	0
100506731	LOC100506731	mRNA	-1.26027	0
105373716	LOC105373716	mRNA	-1.00317	0
445582	POTEE	mRNA	-1.1162	0
54739	XAF1	mRNA	-1.70155	1e-05
105379045	105379045	mRNA	-1.41522	0
6900	CNTN2	mRNA	-1.21806	0
339535	LINC01139	lncRNA	-1.05811	0
90102	PHLDB2	mRNA	-1.09418	0
92749	DRC1	mRNA	-1.02633	0
107986303	LOC107986303	mRNA	-1.13198	0
5742	PTGS1	mRNA	-1.44683	0
222487	ADGRG3	mRNA	-1.27574	0
54830	NUP62CL	mRNA	-1.41551	0
105370365	LOC105370365	lncRNA	-2.01429	0.00011
2296	FOXC1	mRNA	-1.39638	0
105378346	LOC105378346	lncRNA	-3.21742	0.00044
388743	CAPN8	mRNA	-2.21742	0.00042
144195	SLC2A14	mRNA	-2.23035	9e-05
57758	SCUBE2	mRNA	-1.43068	0
375033	PEAR1	mRNA	-1.4496	0
286464	CFAP47	mRNA	-1.78692	0
388630	TRABD2B	mRNA	-1.11461	0
177	AGER	mRNA	-1.12222	0
55259	CASC1	mRNA	-1.12486	0
100506757	LINC00629	lncRNA	-1.47237	0
3200	HOXA3	mRNA	-1.16472	0
140766	ADAMTS14	mRNA	-1.54131	0
283383	ADGRD1	mRNA	-1.38607	0
102723811	LOC102723811	mRNA	-1.1432	0
hsa_circ_0097891	hsa_circ_0097891	circRNA	-2.07171	2e-05
hsa_circ_0081169	hsa_circ_0081169	circRNA	-1.21403	3e-05
hsa_circ_0044186	hsa_circ_0044186	circRNA	-2.37127	0.00045
hsa_circ_0118704	hsa_circ_0118704	circRNA	-2.76359	0.00033
hsa_circ_0004422	hsa_circ_0004422	circRNA	-1.67244	0.00091
hsa_circ_0129445	hsa_circ_0129445	circRNA	-1.06315	0.00019
hsa_circ_0136856	hsa_circ_0136856	circRNA	-2.6192	3e-05
hsa_circ_0042446	hsa_circ_0042446	circRNA	-2.07171	2e-05
hsa_circ_0008118	hsa_circ_0008118	circRNA	-1.44166	3e-05
hsa_circ_0092740	hsa_circ_0092740	circRNA	-1.27816	0.0008
hsa_circ_0138896	hsa_circ_0138896	circRNA	-1.06315	0
hsa_circ_0106996	hsa_circ_0106996	circRNA	-1.63431	0
hsa_circ_0091290	hsa_circ_0091290	circRNA	-1.07171	4e-05
hsa_circ_0039570	hsa_circ_0039570	circRNA	-3.41567	0.00047
hsa_circ_0073196	hsa_circ_0073196	circRNA	-5.12616	0.00041
hsa_circ_0045008	hsa_circ_0045008	circRNA	-2.21927	2e-05
hsa_circ_0095309	hsa_circ_0095309	circRNA	-1.20922	0
hsa_circ_0064579	hsa_circ_0064579	circRNA	-1.00354	0
hsa_circ_0095481	hsa_circ_0095481	circRNA	-1.8307	0.00049
hsa_circ_0104915	hsa_circ_0104915	circRNA	-1.67244	0.00091
hsa_circ_0119830	hsa_circ_0119830	circRNA	-2.37127	0.00045
hsa_circ_0059723	hsa_circ_0059723	circRNA	-1.0403	0.00041
hsa_circ_0035897	hsa_circ_0035897	circRNA	-2.45873	0.00019
hsa_circ_0050430	hsa_circ_0050430	circRNA	-5.27816	0.00016
hsa_circ_0007116	hsa_circ_0007116	circRNA	-1.8307	0.00049
hsa_circ_0069431	hsa_circ_0069431	circRNA	-3.76359	2e-05
hsa_circ_0053561	hsa_circ_0053561	circRNA	-3.41567	0.00047
hsa_circ_0087182	hsa_circ_0087182	circRNA	-1.07171	0.00032
hsa_circ_0097711	hsa_circ_0097711	circRNA	-3.0437	2e-05
hsa_circ_0091299	hsa_circ_0091299	circRNA	-1.09616	0
hsa_circ_0097143	hsa_circ_0097143	circRNA	-1.11917	0
hsa_circ_0054668	hsa_circ_0054668	circRNA	-2.76359	0.00033
hsa_circ_0097902	hsa_circ_0097902	circRNA	-1.12616	0.00011
hsa_circ_0129869	hsa_circ_0129869	circRNA	-1.27816	0.0008
hsa_circ_0124264	hsa_circ_0124264	circRNA	-2.09374	0.0001
hsa_circ_0010921	hsa_circ_0010921	circRNA	-2.20416	0.00022
hsa_circ_0056869	hsa_circ_0056869	circRNA	-1.5412	0.00012
hsa_circ_0050497	hsa_circ_0050497	circRNA	-1.05577	0
hsa_circ_0035485	hsa_circ_0035485	circRNA	-1.11151	0.00032
hsa_circ_0123315	hsa_circ_0123315	circRNA	-1.47081	3e-05
hsa_circ_0131416	hsa_circ_0131416	circRNA	-2.02662	0.00023
hsa_circ_0084641	hsa_circ_0084641	circRNA	-1.23086	0
hsa_circ_0045977	hsa_circ_0045977	circRNA	-5.12616	0.00041
hsa_circ_0111666	hsa_circ_0111666	circRNA	-1.10166	1e-05
hsa_circ_0081769	hsa_circ_0081769	circRNA	-1.90377	5e-05
hsa_circ_0068074	hsa_circ_0068074	circRNA	-1.65667	0.00039
hsa_circ_0030705	hsa_circ_0030705	circRNA	-1.65667	0.00039
hsa_circ_0131854	hsa_circ_0131854	circRNA	-1.37127	1e-05
hsa_circ_0022567	hsa_circ_0022567	circRNA	-1.66405	0
hsa_circ_0025034	hsa_circ_0025034	circRNA	-1.95623	0.00052
hsa_circ_0096906	hsa_circ_0096906	circRNA	-1.41567	0.00037
hsa_circ_0093349	hsa_circ_0093349	circRNA	-3.5412	0.00018
hsa_circ_0035506	hsa_circ_0035506	circRNA	-5.12616	0.00041
hsa_circ_0013944	hsa_circ_0013944	circRNA	-1.17863	0.00052
hsa_circ_0045462	hsa_circ_0045462	circRNA	-1.41567	0.00037
hsa_circ_0138374	hsa_circ_0138374	circRNA	-5.41567	6e-05
hsa_circ_0091385	hsa_circ_0091385	circRNA	-1.34326	0.00055
hsa_circ_0005270	hsa_circ_0005270	circRNA	-1.08972	0
hsa_circ_0134004	hsa_circ_0134004	circRNA	-1.8307	0.00049
hsa_circ_0072600	hsa_circ_0072600	circRNA	-1.59366	0.00034
hsa_circ_0033195	hsa_circ_0033195	circRNA	-2.86312	0.00013
hsa_circ_0056828	hsa_circ_0056828	circRNA	-2.02662	0.00023
hsa_circ_0022569	hsa_circ_0022569	circRNA	-1.40875	0
hsa_circ_0117263	hsa_circ_0117263	circRNA	-2.12616	0.00051
hsa_circ_0095314	hsa_circ_0095314	circRNA	-1.10781	0
hsa_circ_0069429	hsa_circ_0069429	circRNA	-5.65667	1e-05
hsa_circ_0006609	hsa_circ_0006609	circRNA	-1.20777	0
hsa_circ_0001888	hsa_circ_0001888	circRNA	-1.3188	0.00044
hsa_circ_0073357	hsa_circ_0073357	circRNA	-1.37127	0.00069
hsa_circ_0039719	hsa_circ_0039719	circRNA	-1.43623	0
hsa_circ_0063672	hsa_circ_0063672	circRNA	-1.65667	0.00039
hsa_circ_0054998	hsa_circ_0054998	circRNA	-1.06727	0.00024
hsa_circ_0043290	hsa_circ_0043290	circRNA	-2.09374	0.0001
hsa_circ_0129818	hsa_circ_0129818	circRNA	-3.76359	2e-05
hsa_circ_0098164	hsa_circ_0098164	circRNA	-1.76359	9e-05
hsa_circ_0108632	hsa_circ_0108632	circRNA	-3.41567	0.00047
hsa_circ_0023738	hsa_circ_0023738	circRNA	-1.67244	0.00091
hsa_circ_0095305	hsa_circ_0095305	circRNA	-1.04934	6e-05
hsa_circ_0139217	hsa_circ_0139217	circRNA	-1.95623	0.0001
hsa_circ_0075745	hsa_circ_0075745	circRNA	-1.74051	4e-05
hsa_circ_0034693	hsa_circ_0034693	circRNA	-1.0403	0
hsa_circ_0050500	hsa_circ_0050500	circRNA	-1.04934	6e-05
hsa_circ_0077133	hsa_circ_0077133	circRNA	-1.18404	0
hsa_circ_0016849	hsa_circ_0016849	circRNA	-1.72177	2e-05
hsa_circ_0124659	hsa_circ_0124659	circRNA	-1.26109	0.00021
hsa_circ_0013466	hsa_circ_0013466	circRNA	-1.12062	2e-05
hsa_circ_0056037	hsa_circ_0056037	circRNA	-2.37127	0.00045
hsa_circ_0005516	hsa_circ_0005516	circRNA	-1.50055	0.0001
hsa_circ_0087011	hsa_circ_0087011	circRNA	-1.14888	0.00024
hsa_circ_0028556	hsa_circ_0028556	circRNA	-2.12616	0.00051
hsa_circ_0086236	hsa_circ_0086236	circRNA	-1.38508	0.0003
hsa_circ_0090959	hsa_circ_0090959	circRNA	-1.85435	0
hsa_circ_0093473	hsa_circ_0093473	circRNA	-2.12616	0.00051
hsa_circ_0130073	hsa_circ_0130073	circRNA	-1.67244	0.00091
hsa_circ_0068222	hsa_circ_0068222	circRNA	-2.76359	0.00033
hsa_circ_0004547	hsa_circ_0004547	circRNA	-2.09374	0.0001
hsa_circ_0016040	hsa_circ_0016040	circRNA	-1.50055	0.0001
hsa_circ_0083000	hsa_circ_0083000	circRNA	-2.86312	0.00013
hsa_circ_0117438	hsa_circ_0117438	circRNA	-2.05577	0
hsa_circ_0140229	hsa_circ_0140229	circRNA	-3.41567	0.00047
hsa_circ_0065224	hsa_circ_0065224	circRNA	-1.66673	1e-05
hsa_circ_0101889	hsa_circ_0101889	circRNA	-1.71112	0.00019
hsa_circ_0136085	hsa_circ_0136085	circRNA	-1.38508	0.0003
hsa_circ_0086234	hsa_circ_0086234	circRNA	-1.37127	0.00069
hsa_circ_0104266	hsa_circ_0104266	circRNA	-3.41567	0.00047
hsa_circ_0087524	hsa_circ_0087524	circRNA	-1.40369	0.00085
hsa_circ_0066403	hsa_circ_0066403	circRNA	-2.86312	0.00013
hsa_circ_0136140	hsa_circ_0136140	circRNA	-1.08748	0.00071
hsa_circ_0071013	hsa_circ_0071013	circRNA	-1.24003	1e-05
hsa_circ_0019596	hsa_circ_0019596	circRNA	-1.41567	0.00037
hsa_circ_0077841	hsa_circ_0077841	circRNA	-1.65667	0.00039
hsa_circ_0079837	hsa_circ_0079837	circRNA	-2.71112	0
hsa_circ_0124726	hsa_circ_0124726	circRNA	-1.0403	0.00041
hsa_circ_0099504	hsa_circ_0099504	circRNA	-2.27816	9e-05
hsa_circ_0070405	hsa_circ_0070405	circRNA	-3.5412	0.00018
hsa_circ_0132847	hsa_circ_0132847	circRNA	-1.5412	2e-05
hsa_circ_0125363	hsa_circ_0125363	circRNA	-2.09374	0.0001
hsa_circ_0025764	hsa_circ_0025764	circRNA	-5.12616	0.00041
hsa_circ_0126801	hsa_circ_0126801	circRNA	-1.67244	0.00091
hsa_circ_0065200	hsa_circ_0065200	circRNA	-1.5412	0.00067
hsa_circ_0127661	hsa_circ_0127661	circRNA	-3.41567	0.00047
hsa_circ_0086813	hsa_circ_0086813	circRNA	-2.95623	0
hsa_circ_0041981	hsa_circ_0041981	circRNA	-1.5412	0
hsa_circ_0036899	hsa_circ_0036899	circRNA	-1.37127	0.00069
hsa_circ_0052657	hsa_circ_0052657	circRNA	-5.27816	0.00016
hsa_circ_0093408	hsa_circ_0093408	circRNA	-2.95623	5e-05
hsa_circ_0056031	hsa_circ_0056031	circRNA	-1.70626	1e-05
hsa_circ_0025160	hsa_circ_0025160	circRNA	-1.24164	0.00049
hsa_circ_0042445	hsa_circ_0042445	circRNA	-2.02662	0.00023
hsa_circ_0036904	hsa_circ_0036904	circRNA	-1.04643	5e-05
hsa_circ_0060553	hsa_circ_0060553	circRNA	-1.17863	0.00014
hsa_circ_0131415	hsa_circ_0131415	circRNA	-1.14386	0.0009
hsa_circ_0087557	hsa_circ_0087557	circRNA	-1.0403	0.00041
hsa_circ_0045782	hsa_circ_0045782	circRNA	-2.27816	9e-05
hsa_circ_0079397	hsa_circ_0079397	circRNA	-2.76359	0.00033
hsa_circ_0023555	hsa_circ_0023555	circRNA	-2.45873	0.00019
hsa_circ_0069003	hsa_circ_0069003	circRNA	-2.76359	0.00033
hsa_circ_0131855	hsa_circ_0131855	circRNA	-1.40102	1e-05
hsa_circ_0065030	hsa_circ_0065030	circRNA	-1.95623	0.0001
hsa_circ_0067798	hsa_circ_0067798	circRNA	-1.0531	1e-05
hsa_circ_0092631	hsa_circ_0092631	circRNA	-2.27816	9e-05
hsa_circ_0138931	hsa_circ_0138931	circRNA	-1.3188	0.00044
hsa_circ_0123151	hsa_circ_0123151	circRNA	-1.37127	0.00069
hsa_circ_0099865	hsa_circ_0099865	circRNA	-1.45873	0.00019
hsa_circ_0099746	hsa_circ_0099746	circRNA	-5.41567	6e-05
hsa_circ_0088969	hsa_circ_0088969	circRNA	-2.02662	0.00023
hsa_circ_0096521	hsa_circ_0096521	circRNA	-1.0403	0.00041
hsa_circ_0045154	hsa_circ_0045154	circRNA	-1.60009	0.00079
hsa_circ_0066485	hsa_circ_0066485	circRNA	-1.11151	0.00032
hsa_circ_0007733	hsa_circ_0007733	circRNA	-1.8307	0.00049
hsa_circ_0114229	hsa_circ_0114229	circRNA	-1.13208	3e-05
hsa_circ_0000493	hsa_circ_0000493	circRNA	-3.76359	2e-05
hsa_circ_0077450	hsa_circ_0077450	circRNA	-2.65667	0.00083
hsa_circ_0042919	hsa_circ_0042919	circRNA	-1.40369	0.00085
hsa_circ_0007890	hsa_circ_0007890	circRNA	-1.01513	0.00087
hsa_circ_0059720	hsa_circ_0059720	circRNA	-1.34855	0
hsa_circ_0015081	hsa_circ_0015081	circRNA	-1.09759	0
hsa_circ_0071778	hsa_circ_0071778	circRNA	-1.2629	7e-05
hsa_circ_0052728	hsa_circ_0052728	circRNA	-1.12616	0
hsa_circ_0007551	hsa_circ_0007551	circRNA	-1.17863	0.00014
hsa_circ_0013634	hsa_circ_0013634	circRNA	-5.41567	6e-05
hsa_circ_0014798	hsa_circ_0014798	circRNA	-1.50055	0.0001
hsa_circ_0056039	hsa_circ_0056039	circRNA	-2.89483	0
hsa_circ_0135552	hsa_circ_0135552	circRNA	-1.5412	0
hsa_circ_0062069	hsa_circ_0062069	circRNA	-2.65667	0.00083
hsa_circ_0071740	hsa_circ_0071740	circRNA	-3.5412	0.00018
hsa_circ_0114577	hsa_circ_0114577	circRNA	-2.65667	0.00083
hsa_circ_0073404	hsa_circ_0073404	circRNA	-2.12616	0.00051
hsa_circ_0079876	hsa_circ_0079876	circRNA	-2.12616	0.00051
hsa_circ_0020099	hsa_circ_0020099	circRNA	-1.13311	0.00014
hsa_circ_0119332	hsa_circ_0119332	circRNA	-1.27816	0.00027
hsa_circ_0059909	hsa_circ_0059909	circRNA	-1.34855	8e-05
hsa_circ_0113908	hsa_circ_0113908	circRNA	-3.41567	0.00047
hsa_circ_0114585	hsa_circ_0114585	circRNA	-2.07171	2e-05
hsa_circ_0116799	hsa_circ_0116799	circRNA	-3.0437	2e-05
hsa_circ_0025935	hsa_circ_0025935	circRNA	-1.35833	0.00024
hsa_circ_0062555	hsa_circ_0062555	circRNA	-2.76359	0.00033
hsa_circ_0093280	hsa_circ_0093280	circRNA	-1.65667	1e-05
hsa_circ_0056868	hsa_circ_0056868	circRNA	-3.5412	0.00018
hsa_circ_0087700	hsa_circ_0087700	circRNA	-1.58073	0
hsa_circ_0042895	hsa_circ_0042895	circRNA	-1.24164	0.00049
hsa_circ_0084432	hsa_circ_0084432	circRNA	-1.35833	0.00024
hsa_circ_0016359	hsa_circ_0016359	circRNA	-5.12616	0.00041
hsa_circ_0070313	hsa_circ_0070313	circRNA	-5.12616	0.00041
hsa_circ_0059150	hsa_circ_0059150	circRNA	-1.1889	0.00018
hsa_circ_0060145	hsa_circ_0060145	circRNA	-2.15787	4e-05
hsa_circ_0085688	hsa_circ_0085688	circRNA	-1.57514	0
hsa_circ_0024920	hsa_circ_0024920	circRNA	-3.5412	0.00018
hsa_circ_0028555	hsa_circ_0028555	circRNA	-1.60009	0.00079
hsa_circ_0056028	hsa_circ_0056028	circRNA	-1.8307	0.00049
hsa_circ_0051200	hsa_circ_0051200	circRNA	-1.41567	0.00037
hsa_circ_0014998	hsa_circ_0014998	circRNA	-5.41567	6e-05
hsa_circ_0066582	hsa_circ_0066582	circRNA	-2.65667	0.00083
hsa_circ_0129080	hsa_circ_0129080	circRNA	-1.67244	0
hsa_circ_0101165	hsa_circ_0101165	circRNA	-2.65667	0.00083
hsa_circ_0100051	hsa_circ_0100051	circRNA	-1.20016	0.00023
hsa_circ_0060643	hsa_circ_0060643	circRNA	-1.95623	2e-05
hsa_circ_0009872	hsa_circ_0009872	circRNA	-2.37127	0.00045
hsa_circ_0018554	hsa_circ_0018554	circRNA	-1.01068	0.00052
hsa_circ_0050485	hsa_circ_0050485	circRNA	-1.13132	0
hsa_circ_0056035	hsa_circ_0056035	circRNA	-1.31532	0
hsa_circ_0031787	hsa_circ_0031787	circRNA	-1.95623	0.0001
hsa_circ_0092940	hsa_circ_0092940	circRNA	-2.12616	0.00051
hsa_circ_0137166	hsa_circ_0137166	circRNA	-3.65667	6e-05
hsa_circ_0015829	hsa_circ_0015829	circRNA	-1.4968	0.00024
hsa_circ_0091289	hsa_circ_0091289	circRNA	-1.24164	0.00049
hsa_circ_0092435	hsa_circ_0092435	circRNA	-1.95623	0
hsa_circ_0042649	hsa_circ_0042649	circRNA	-1.95623	0.00052
hsa_circ_0110496	hsa_circ_0110496	circRNA	-1.07171	4e-05
hsa_circ_0011194	hsa_circ_0011194	circRNA	-3.5412	0.00018
hsa_circ_0138969	hsa_circ_0138969	circRNA	-1.93486	0
hsa_circ_0081786	hsa_circ_0081786	circRNA	-1.16774	0.00041
hsa_circ_0097145	hsa_circ_0097145	circRNA	-2.86312	0.00013
hsa_circ_0105548	hsa_circ_0105548	circRNA	-2.45873	0.00019
hsa_circ_0130488	hsa_circ_0130488	circRNA	-1.00686	0.0003
hsa_circ_0007039	hsa_circ_0007039	circRNA	-2.65667	0.00083
hsa_circ_0047827	hsa_circ_0047827	circRNA	-1.11543	1e-05
hsa_circ_0082757	hsa_circ_0082757	circRNA	-1.89483	0.00023
hsa_circ_0122245	hsa_circ_0122245	circRNA	-3.41567	0.00047
hsa_circ_0078165	hsa_circ_0078165	circRNA	-2.76359	0.00033
hsa_circ_0122210	hsa_circ_0122210	circRNA	-2.20416	0.00022
hsa_circ_0114362	hsa_circ_0114362	circRNA	-1.3188	0.00044
hsa_circ_0129873	hsa_circ_0129873	circRNA	-2.27816	9e-05
hsa_circ_0096864	hsa_circ_0096864	circRNA	-1.91043	1e-05
hsa_circ_0128705	hsa_circ_0128705	circRNA	-2.02662	0.00023
hsa_circ_0064440	hsa_circ_0064440	circRNA	-1.60009	0
hsa_circ_0135209	hsa_circ_0135209	circRNA	-2.65667	0.00083
hsa_circ_0008737	hsa_circ_0008737	circRNA	-2.12616	0.00051
hsa_circ_0096869	hsa_circ_0096869	circRNA	-2.76359	0.00033
hsa_circ_0088967	hsa_circ_0088967	circRNA	-2.12616	0.00051
hsa_circ_0096725	hsa_circ_0096725	circRNA	-1.43428	7e-05
hsa_circ_0095303	hsa_circ_0095303	circRNA	-1.29184	1e-05
hsa_circ_0099877	hsa_circ_0099877	circRNA	-1.58427	6e-05
hsa_circ_0136855	hsa_circ_0136855	circRNA	-2.20416	0.00022
hsa_circ_0067742	hsa_circ_0067742	circRNA	-3.65667	6e-05
hsa_circ_0138300	hsa_circ_0138300	circRNA	-3.41567	0.00047
hsa_circ_0038256	hsa_circ_0038256	circRNA	-1.5885	0.00014
hsa_circ_0091317	hsa_circ_0091317	circRNA	-1.72882	0
hsa_circ_0103162	hsa_circ_0103162	circRNA	-2.07171	2e-05
hsa_circ_0095310	hsa_circ_0095310	circRNA	-1.34326	0.00055
hsa_circ_0006207	hsa_circ_0006207	circRNA	-5.12616	0.00041
hsa_circ_0104928	hsa_circ_0104928	circRNA	-2.76359	0.00033
hsa_circ_0013590	hsa_circ_0013590	circRNA	-2.37127	0.00045
hsa_circ_0053077	hsa_circ_0053077	circRNA	-5.12616	0.00041
hsa_circ_0010009	hsa_circ_0010009	circRNA	-3.5412	0.00018
hsa_circ_0028558	hsa_circ_0028558	circRNA	-2.65667	0.00083
hsa_circ_0116457	hsa_circ_0116457	circRNA	-1.14386	0.0009
hsa_circ_0059083	hsa_circ_0059083	circRNA	-2.86312	0.00013
hsa_circ_0075367	hsa_circ_0075367	circRNA	-1.68415	0
hsa_circ_0092881	hsa_circ_0092881	circRNA	-1.89483	0
hsa_circ_0030811	hsa_circ_0030811	circRNA	-1.09374	0.00091
hsa_circ_0059076	hsa_circ_0059076	circRNA	-2.76359	0.00033
